# Supplementary material for: From fibre to function: are we accurately representing muscle architecture and performance?
Source: Biol Rev Camb Philos Soc. 2022 Apr 7;97(4):1640–76. doi: 10.1111/brv.12856 (PMC9540431; doi:10.1111/brv.12856)
Supplement: Supplementary file 2 — Table S1. Details of the methods used in studies measuring vertebrate muscle architecture, specifically detailing the number of muscle fibres measured to obtain muscle fibre length. Table S2. Study participant information. Tables S3–S12. Fibre architecture and distributions of the individual study subjects. Table S13. Mean and median fibre length (L f) and physiological cross‐sectional area (PCSA) values averaged across all 10 subjects. Table S14. All‐subject averages in absolute and percentage differences in fibre length and physiological cross‐sectional area (PCSA) between the mean and median values of the full sample of fibres and the maximum and minimum possible mean and median values from random subsamples of 5 fibres. Tables S15–S24. The percentage of randomly generated mean fibre length values in subsamples of 5, 10, 50, 100, 250, 500, 1000 and 2000 fibres falling in each ‘accuracy bin’ relative to the mean value from the full sample of >3000 fibres in 25 lower limb muscles from the individual study subjects. Table S25. All‐subject averaged percentages of randomly generated mean fibre length values in subsample of 5, 10, 50, 100, 250, 500, 1000 and 2000 fibres falling in each ‘accuracy bin’ relative to the mean value from the full sample of >3000 fibres in 25 lower limb muscles, and these values averaged across all muscles for all subjects. Table S26. Root mean squared errors (RMSEs) of fibre lengths and forces as predicted by musculoskeletal models containing mean (Modelmean) fibre lengths as well as maximum (Modelmax5) and minimum (Modelmin5) possible fibre lengths from samples of 5 fibres relative to a model containing median fibre lengths (Modelmedian) during walking and vertical jumping. Table S27. Variations in possible estimates of optimal fibre length possible from using different sarcomere length values from various literature sources. [file BRV-97-1640-s001.xlsx]

## Sheet: Table S1
		Table S1. Details of the methods used in studies measuring vertebrate muscle architecture, specifically detailing the number of muscle fibres measured to obtain muscle fibre length.
Reference	Type of Paper	Species	Method for Measuring	N fibres measured per muscle	N fibres measured per muscle (value)	Representation of fibre length	1-5	6-10	11-25	26-50	51-100	101-250	251-500	501-1000	1001-2000	>2000
Allen, V., Molnar, J., Parker, W., Pollard, A., Nolan, G. and Hutchinson, J.R., 2014. Comparative architectural properties of limb muscles in Crocodylidae and Alligatoridae and their relevance to divergent use of asymmetrical gaits in extant Crocodylia. Journal of Anatomy, 225, pp.569-582.	Zoology/gross comparative anatomy	Crocodylidae & Alligatoridae	Bisected muscle bellies parallel to fascicle orientation and recorded exposed fascicle lengths, tool used not specified.	~5 per belly, varying with complexity of the muscle	5	Mean	1
Crook, T.C., Cruickshank, S.E., McGowan, C.M., Stubbs, N., Wakeling, J.M., Wilson, A.M. and Payne, R.C., 2008. Comparative anatomy and muscle architecture of selected hind limb muscles in the Quarter Horse and Arab. Journal of Anatomy, 212, pp.144-152.	Zoology/gross comparative anatomy	Quarter Horse & Arab	Flexible measuring tape	Five measurements of fascicle length were obtained from each section, at varying depths	5	Mean	1
Eng, C.M., Smallwood, L.H., Rainiero, M.P., Lahey, M., Ward, S.R. and Lieber, R.L., 2008. Scaling of muscle architecture and fibre types in the rat hindlimb. Journal of Experimental Biology, 211, pp.2336-2345.	Zoology/gross comparative anatomy	Rat (Rattus norvegicus)	Digital caliper (accuracy, 0.01 mm).	Fibre length was measured from three predetermined regions using digital calipers.	3	Mean	1
Jacobson, M.D., Raab, R., Fazeli, B.M., Abrams, R.A., Botte, M.J. and Lieber, R.L., 1992. Architectural design of the human intrinsic hand muscles. The Journal of hand surgery, 17, pp.804-809.	Human	Human	Uses method of Sacks et al. (1982)			Mean
Kamibayashi, L.K. and Richmond, F.J., 1998. Morphometry of human neck muscles. Spine, 23, pp.1314-1323.	Human	Human	Muscle lengths were measured before and after dissection using a length of silk braided suture material	Fascicle length was defined as the average fascicle length of between 5 and 20 measured at a range of sites across the width and depth of a muscle	5 to 20	Mean		1
Lieber, R.L. and Blevins, F.T., 1989. Skeletal muscle architecture of the rabbit hindlimb: functional implications of muscle design. Journal of morphology, 199, pp.93-101.	Zoology/gross comparative anatomy	Rabbits (Oryctolagus cuniculus)	Dial calipers were used to measure muscle length, measurement tool for fibre length is not specified	Fibre bundles consisting of 5-15 fibres were teased from the proximal, middle, and distal region of each muscle.	3	Mean	1
Lieber, R.L., Jacobson, M.D., Fazeli, B.M., Abrams, R.A. and Botte, M.J., 1992. Architecture of selected muscles of the arm and forearm: anatomy and implications for tendon transfer. The Journal of hand surgery, 17, pp.787-798.	Human	Human	Acid digestion, followed by disection and measurement with dial calipers under a microscope	Muscle fibre bundles were isolated from the proximal, middle, and distal regions	3	Mean	1
Mathewson, M.A., Kwan, A., Eng, C.M., Lieber, R.L. and Ward, S.R., 2014. Comparison of rotator cuff muscle architecture between humans and other selected vertebrate species. Journal of Experimental Biology, 217, pp.261-273.	Human & zoology/gross comparative anatomy	Mouse (Mus musculus), Sprague-Dawley rat (Rattus norvegicus), New Zealand white rabbit (Oryctolagus cuniculus), dog (Canis familiaris), Yucatan mini-pig (Sus scrofa), sheep (Ovis aries), goat (Capra hircus), cow (Bos taurus), chimpanzee (Pan troglodytes) and capuchin (Cebus apella), human (homo sapien).	Calipers (0.01 mm accuracy)	Muscle fibre bundles were dissected from multiple predetermined regions.	?	Mean - normalised by optimal sarcomere length
Oishi, M., Ogihara, N., Endo, H. and Asari, M., 2008. Muscle architecture of the upper limb in the orangutan. Primates, 49, pp.204-209.	Zoology/gross comparative anatomy	Borneo orangutan (Pongo pygmaeus pygmaeus)	Tool not specified for fibre length but muscle belly length was measured with calipers.	Fascicle length was measured at three to six places and the mean value was calculated.	3 to 6	Mean	1
Paxton, H., Tickle, P.G., Rankin, J.W., Codd, J.R. and Hutchinson, J.R., 2014. Anatomical and biomechanical traits of broiler chickens across ontogeny. Part II. Body segment inertial properties and muscle architecture of the pelvic limb. PeerJ, 2, p.e473.	Zoology/gross comparative anatomy	Broiler chickens (Gallus gallus domesticus)	Not specified	Mean of five measurements made across each muscle	5	Mean	1
Payne, R.C., Hutchinson, J.R., Robilliard, J.J., Smith, N.C. and Wilson, A.M., 2005a. Functional specialisation of pelvic limb anatomy in horses (Equus caballus). Journal of Anatomy, 206, pp.557-574.	Zoology/gross comparative anatomy	Horse (Equus caballus)	Not specified, a ruler and flexible tape measure are used for measuring other aspects of muscle	At least 10 measurements of fascicle length (20 for muscles over 2000 g) were taken from randomly distributed areas and depths within the muscle belly.	10 to 20	Mean		1
Pierrynowski (1995) In: Three-dimensional analysis of human movement. ed Allard P, Stokes IAF, Blanchi J. Champagne, Illinois: human Kinetics pp 215-256
Porro, L.B., Holliday, C.M., Anapol, F., Ontiveros, L.C., Ontiveros, L.T. and Ross, C.F., 2011. Free body analysis, beam mechanics, and finite element modeling of the mandible of Alligator mississippiensis. Journal of morphology, 272, pp.910-937.	Zoology/gross comparative anatomy	Alligator (Alligator mississippiensis)	Not specified	In dissected specimens muscle fibre length from up to six fibres were calculated and averaged within each muscle.	Up to 6	Mean		1
Powell, P.L., Roy, R.R., Kanim, P.A.U.L.A., Bello, M.A. and Edgerton, V.R., 1984. Predictability of skeletal muscle tension from architectural determinations in guinea pig hindlimbs. Journal of Applied Physiology, 57(6), pp.1715-1721.	Zoology/gross comparative anatomy	Guinea pig (Cavia porcellus)	Acid digestion before disection and measurement with vernier calipers.	The muscles were visually divided into proximal, distal, and deep portions. Using fine-tipped surgical forceps, three to five bundles consisting of 75-100 fibres were teased from each area and placed on a glass plate. Each bundle was further subdivided under a dissection microscope. The lengthsof 20-40 small fibre bundles (10-15 fibres) from each muscle area were measured with vernier calipers an…	60 to 120	Mean					1
Rose, J.A., Sandefur, M., Huskey, S., Demler, J.L. and Butcher, M.T., 2013. Muscle architecture and out‐force potential of the thoracic limb in the eastern mole (Scalopus aquaticus). Journal of morphology, 274, pp.1277-1287.	Zoology/gross comparative anatomy	Eastern mole (Scalopus aquaticus)	Digital caliper	Muscle bellies were then incised under a dissection microscope to reveal the fibre fascicles. Resting fascicle length was measured from 2 to 3 random fascicles in muscle belly using digital calipers.	2 to 3	Mean	1
Rose, K.A., Nudds, R.L. and Codd, J.R., 2016b. Variety, sex and ontogenetic differences in the pelvic limb muscle architectural properties of leghorn chickens (Gallus gallus domesticus) and their links with locomotor performance. Journal of Anatomy, 228, pp.952-964.	Zoology/gross comparative anatomy	Leghorn chickens (Gallus gallus domesticus)	Measuring rule (±1 mm), or if too small photographed using microscope and measured using ImageJ	A minimum of five fascicle lengths and angles were recorded from each muscle.	5	Mean	1
Rose, K.A., Bates, K.T., Nudds, R.L. and Codd, J.R., 2016a. Ontogeny of sex differences in the energetics and kinematics of terrestrial locomotion in leghorn chickens (Gallus gallus domesticus). Scientific Reports, 6, p.24292.	Zoology/gross comparative anatomy	Leghorn chickens (Gallus gallus domesticus)	Measuring rule (±1 mm), or if too small photographed using microscope and measured using ImageJ	A minimum of five fascicle lengths and angles were recorded from each muscle.	5	Mean	1
Sacks, R.D. and Roy, R.R., 1982. Architecture of the hind limb muscles of cats: functional significance. Journal of Morphology, 173, pp.185-195.	Zoology/gross comparative anatomy	Cat (Felis catus)	Calipers (following acid digestion)	Two or three bundles were dissected from each of the proximal, middle, and distal regions of the muscle. Each bundle was further dissected so that the final bundle consisted of approximately 10-15 fibres.	6 to 9	Mean		1
Smith, N.C., Wilson, A.M., Jespers, K.J. and Payne, R.C., 2006. Muscle architecture and functional anatomy of the pelvic limb of the ostrich (Struthio camelus). Journal of Anatomy, 209, pp.765-779.	Zoology/gross comparative anatomy	Ostrich (Struthio camelus)	Not specified but tendon length was measured with a tape measure.	Measuring the length of fascicles from at least ten random sites within the muscle belly, at different depths between the origin and insertion.	10	Mean		1
Taylor, A.B., Eng, C.M., Anapol, F.C. and Vinyard, C.J., 2009. The functional correlates of jaw‐muscle fibre architecture in tree‐gouging and nongouging callitrichid monkeys. American Journal of Physical Anthropology: The Official Publication of the American Association of Physical Anthropologists, 139, pp.353-367.	Zoology/gross comparative anatomy	Common marmoset (Callithrix jacchus), pygmy marmoset (Cebuella pygmaea), cotton-top tamarin (Saguinus oedipus)	Fibre length and pinnation angle were measured for both muscles following Taylor and Vinyard (2004, 2008).	We measured up to six adjacent fascicles (myofibre bundles) at each sampling site	12	Mean			1
Van Eijden, T.M.G.J., Korfage, J.A.M. and Brugman, P., 1997. Architecture of the human jaw‐closing and jaw‐opening muscles. The Anatomical Record: An Official Publication of the American Association of Anatomists, 248(3), pp.464-474.	Human	Human	Calipers (to nearest 1 mm)	Ten small fibre bundles were isolated from each muscle portion.	10	Mean		1
Ward, S.R., Hentzen, E.R., Smallwood, L.H., Eastlack, R.K., Burns, K.A., Fithian, D.C., Friden, J. and Lieber, R.L., 2006. Rotator cuff muscle architecture: implications for glenohumeral stability. Clinical Orthopaedics and Related Research, 448, pp.157-163.	Human	Human	Digital caliper (accuracy, 0.01 mm).	The supraspinatus was divided into five regions. The infraspinatus, teres minor, and subscapularis were divided into three regions.	3 to 5	Mean	1
Webster, E.L., Hudson, P.E. and Channon, S.B., 2014. Comparative functional anatomy of the epaxial musculature of dogs (C anis familiaris) bred for sprinting vs. fighting. Journal of anatomy, 225, pp.317-327.	Zoology/gross comparative anatomy	Dogs (Canis familiaris) - Greyhounds and Staffordshire bull terriers	Plastic measuring tape	The lengths of a minimum of five, and up to 10, randomly selected fascicles were measured.	5 to 10	Mean	1
Charles , et al. (2016a) Musculoskeletal geometry, muscle architecture and functional specialisations of the mouse hindlimb. PLoS One 11.4 (2016): e0147669.	Zoology/gross comparative anatomy	Mouse (Mus musculus)	Acid digestion, followed by extraction and mounting on a slide before photographing on a microscope and measuring in ImageJ	extraction of fibre bundles or fascicles, consisting of ~5–10 fibres, of which five were removed for each muscle.	5		1
Williams, S.B., Payne, R.C. and Wilson, A.M., 2007a. Functional specialisation of the pelvic limb of the hare (Lepus europeus). Journal of Anatomy, 210, pp.472-490.	Zoology/gross comparative anatomy	Hare (Lepus europeus)	Digital callipers	Where possible, ten lengths were taken; however, for some smaller muscles it was not possible to distinguish ten clear muscle fascicles and instead as many measurements as possible were taken.	10	Mean		1
Williams, S.B., Wilson, A.M. and Payne, R.C., 2007b. Functional specialisation of the thoracic limb of the hare (Lepus europeus). Journal of anatomy, 210, pp.491-505.	Zoology/gross comparative anatomy	Hare (Lepus europeus)	Digital callipers	Where possible, ten lengths were taken; however, for some smaller muscles it was not possible to distinguish ten clear muscle fascicles and instead as many measurements as possible were taken.	10	Mean		1
Williams, S.B., Wilson, A.M., Rhodes, L., Andrews, J. and Payne, R.C., 2008b. Functional anatomy and muscle moment arms of the pelvic limb of an elite sprinting athlete: the racing greyhound (Canis familiaris). Journal of anatomy, 213, pp.361-372.	Zoology/gross comparative anatomy	Racing greyhound (Canis familiaris)	Digital callipers	The lengths of a random selection of 10 fascicles, taken from different areas of the belly, were measured with digital callipers.	10	Mean		1
Williams, S.B., Wilson, A.M., Daynes, J., Peckham, K. and Payne, R.C., 2008a. Functional anatomy and muscle moment arms of the thoracic limb of an elite sprinting athlete: the racing greyhound (Canis familiaris). Journal of Anatomy, 213, pp.373-382.	Zoology/gross comparative anatomy	Racing greyhound (Canis familiaris)	Digital callipers	The lengths of a random selection of 10 fascicles, taken from different areas of the belly, were measured with digital callipers.	10	Mean		1
Horsman, M.K., Koopman, H.F., van der Helm, F.C., Prosé, L.P. and Veeger, H.E.J., 2007. Morphological muscle and joint parameters for musculoskeletal modelling of the lower extremity. Clinical biomechanics, 22, pp.239-247.	Human	Human	3D-palpator (3D-digitiser, standard deviation of 1 mm per coordinate) by calculating the distance between beginning and end point.	The length of at least five representative fibres was measured depending on the size of the muscle.	5	Mean	1
Burkholder, T.J., Fingado, B., Baron, S. and Lieber, R.L., 1994. Relationship between muscle fibre types and sizes and muscle architectural properties in the mouse hindlimb. Journal of morphology, 221, pp.177-190.	Muscle physiology/clinical	Mouse (Mus musculus)	Filar eyepiece	Small fibre bundles composed of 5-50 fibres were then teased from proximal, middle, and distal muscle regions and mounted on slides for fibre length and sarcomere length determination.Fibre length was determined from individual fibres of each bundle.	?	Mean
Ward, S.R., Eng, C.M., Smallwood, L.H. and Lieber, R.L., 2009. Are current measurements of lower extremity muscle architecture accurate?. Clinical orthopaedics and related research, 467, pp.1074-1082.	Human	Human	Digital caliper	Measured from the previously mapped three to five regions in each muscle	3 to 5	Mean	1
Wickiewicz, T.L., Roy, R.R., Powell, P.L. and Edgerton, V.R., 1983. Muscle architecture of the human lower limb. Clinical orthopaedics and related research, 179, pp.275-283.	Human	Human	Acid digestion followed by measurement to the nearest mm with an unspecified tool	Bundles of 10-20 fibres from several regions of each muscle.	2020-10-01	Mean		1
Askew, G.N. and Marsh, R.L., 1997. The effects of length trajectory on the mechanical power output of mouse skeletal muscles. Journal of Experimental Biology, 200, pp.3119-3131.	Muscle physiology/clinical	Mouse (Mus musculus)	Following acid digestion, lengths were determined using an eye-piece graticule, calibrated using a stage micrometer.	Not specified?	?	Mean
Kissane, R.W., Egginton, S. and Askew, G.N., 2018. Regional variation in the mechanical properties and fibre‐type composition of the rat extensor digitorum longus muscle. Experimental Physiology, 103, pp.111-124.	Muscle physiology/clinical	Rat (Rattus norvegicus)	Not specified	10–20 fibres were measured from five medial and lateral compartments	50-100	Mean				1
Crow, M.T. and Kushmerick, M.J., 1982. Chemical energetics of slow-and fast-twitch muscles of the mouse. The Journal of general physiology, 79, pp.147-166.	Muscle physiology/clinical	Mouse (Mus musculus)	Acid digestion followed by unspecified means of measuring	Data from 20 muscles and 500 fibres.	20-500	Mean			1
Weijs, W.A. and Dantuma, R., 1981. Functional anatomy of the masticatory apparatus in the rabbit (Oryctolagus cuniculus L.). Netherlands Journal of Zoology, 31, pp.99-147.	Zoology/gross comparative anatomy	Rabbits (Oryctolagus cuniculus)	Unspecified	A sample of 50 fibre bundles was taken from each portion for mensuration of fibre length. (masseter - 4 portions, temporalis - 2 portions, and of the other masticatory muscles (1 portion?).	50-200	Mean				1
Roy, R.R., Wilson, R. and Edgerton, V.R., 1997. Architectural and mechanical properties of the rat adductor longus: Response to weight‐lifting training. The Anatomical Record: An Official Publication of the American Association of Anatomists, 247, pp.170-178.	Muscle physiology/clinical	Rat (Rattus norvegicus)	Acid digestion followed by unspecified means of measuring	Fibre bundles containing 5–10 fibres were dissected from several regions of the muscle, and individual fibres from each bundle were isolated and measured.	?	Mean
Roy, R.R., Baldwin, K.M., Martin, T.P., Chimarusti, S.P. and Edgerton, V.R., 1985. Biochemical and physiological changes in overloaded rat fast-and slow-twitch ankle extensors. Journal of Applied Physiology, 59, pp.639-646.	Muscle physiology/clinical	Rat (Rattus norvegicus)	Acid digestion followed by measurement with calipers	Fibre bundles containing 5-10 fibres were teased from several regions of the muscle.	?	Mean
Rupert, J.E., Rose, J.A., Organ, J.M. and Butcher, M.T., 2015. Forelimb muscle architecture and myosin isoform composition in the groundhog (Marmota monax). Journal of Experimental Biology, 218, pp.194-205.	Muscle physiology/clinical	Groundhogs (Marmota monax)	Digital calipers	Resting fascicle length was measured from 5–10 random fascicles (depending on muscle size)	5 to 10	Mean	1
Maxwell, L.C., Faulkner, J.A. and Hyatt, G.J., 1974. Estimation of number of fibres in guinea pig skeletal muscles. Journal of applied physiology, 37, pp.259-264.	Muscle physiology/clinical	Guinea pig (Cavia porcellus)	Micrometer under a dissecting microscope	30 small bundles of 5-10 fibres	30	Mean				1
Johnson, W.L., Jindrich, D.L., Zhong, H., Roy, R.R. and Edgerton, V.R., 2011. Application of a rat hindlimb model: a prediction of force spaces reachable through stimulation of nerve fascicles. IEEE transactions on biomedical engineering, 58, pp.3328-3338.	Muscle physiology/clinical	Rat (Rattus norvegicus)	Acid digestion followed by unspecified means of measuring	Small muscle fascicles (10 to 20 fibres) were teased from several regions of the muscle	?	Mean
Allen, V., Elsey, R.M., Jones, N., Wright, J. and Hutchinson, J.R., 2010. Functional specialization and ontogenetic scaling of limb anatomy in Alligator mississippiensis. Journal of anatomy, 216, pp.423-445.	Zoology/gross comparative anatomy	Alligator mississippiensis	Not specified	The lengths of a representative number of fascicles (n = 5–10) were recorded for each muscle belly.	5 to 10	Mean	1
Böhmer, C., Fabre, A.C., Herbin, M., Peigné, S. and Herrel, A., 2018. Anatomical Basis of Differences in Locomotor Behavior in Martens: A Comparison of the Forelimb Musculature Between Two Sympatric Species of Martes. The Anatomical Record, 301, pp.449-472.	Zoology/gross comparative anatomy	Pine marten (Martes martes) and stone marten (Martes foina)	Acid digestion followed by scaled digital photographs, which were measured in ImageJ	The length of 15 randomly selected fibres was measured.	15	Mean			1
Böhmer, C., Fabre, A.C., Taverne, M., Herbin, M., Peigne, S. and Herrel, A., 2019. Functional relationship between myology and ecology in carnivores: do forelimb muscles reflect adaptations to prehension?. Biological Journal of the Linnean Society, 127, pp.661-680.	Zoology/gross comparative anatomy	Dhole (Cuon alpinus), fox (Vulpes vulpes), fossa (Cryptoprocta ferox), ring-tailed vontsira (Galidia elegans), cheetah (Acinonyx jubatus), lion (Panthera leo), small asian mongoose (Herpestes auropunctatus), striped hyena (Hyaena hyaena), stone marten (Martes foina), pine marten (Martes martes), Eurooean badger (Meles meles), Eurooean polecat (Mustela putorius), ferret (Mustela putorius furo), Am…	Measured directly on the muscle using a standard ruler for very large specimens. For small specimens muscle fibres were separated by acid digestion then measured from scaled digital photographs using ImageJ.	The fibre length (as the mean of 15 randomly selected fibres) of each excised muscle was recorded.	15	Mean			1
Bribiesca‐Contreras, F., Parslew, B. and Sellers, W.I., 2019. A quantitative and comparative analysis of the muscle architecture of the forelimb myology of diurnal birds of prey (order Accipitriformes and Falconiformes). The Anatomical Record, 302, pp.1808-1823.	Zoology/gross comparative anatomy	Common buzzard (B. buteo), red kite (M. milvus), peregrine falcon (F. peregrinus), merlin (F. columbarius), sparrowhawk (A. nisus), kestrel (F. tinnunculus)	Ruler (to the nearest 1.0 mm)	Measurements of length were taken at random points of the muscle at rest	?	Mean
Brown, N.A., Kawcak, C.E., McIlwraith, C.W. and Pandy, M.G., 2003. Architectural properties of distal forelimb muscles in horses, Equus caballus. Journal of morphology, 258, pp.106-114.	Zoology/gross comparative anatomy	Horse (Equus caballus)	Ruler under a microscope (to the nearest mm) after acid digestion	Under a dissection microscope, discrete muscle fibres were identified and their length was recorded. The mean of two measures taken at each site was recorded for muscle fibre length. Between 16-42 measurements per muscle	16-42	Mean			1
Butcher, M.T., Rose, J.A., Glenn, Z.D., Tatomirovich, N.M., Russo, G.A., Foster, A.D., Smith, G.A. and Young, J.W., 2019. Ontogenetic allometry and architectural properties of the paravertebral and hindlimb musculature in Eastern cottontail rabbits (Sylvilagus floridanus): functional implications for developmental changes in locomotor performance. Journal of anatomy, 235, pp.106-123.	Zoology/gross comparative anatomy	Eastern cottontail rabbits (Sylvilagus floridanus)	Digital calipers	Resting fascicle length was measured in 5–10 random fascicles.	5 to 10	Mean	1
Carlson, K.J., 2006. Muscle architecture of the common chimpanzee (Pan troglodytes): perspectives for investigating chimpanzee behavior. Primates, 47, pp.218-229.	Zoology/gross comparative anatomy	Common chimpanzee (Pan troglodytes)	Once a fibre bundle was removed, it was positioned on a flat surface and measured without stretching. Tool not specified	As many as three non-adjacent fibre bundles per muscle were randomly chosen	Up to 3	Mean	1
Dick, T.J. and Clemente, C.J., 2016. How to build your dragon: scaling of muscle architecture from the world’s smallest to the world’s largest monitor lizard. Frontiers in zoology, 13, p.8.	Zoology/gross comparative anatomy	Varanus caudolineatus, Varanus eremius, Varanus brevicauda, Varanus tristis, Varanus scalaris, Varanus gouldii, Varanus panoptes, Varanus varius, Varanus komodoensis	Not specified	Fascicle lengths were measured from a representative number of fascicles in the middle, proximal, and distal regions of the muscle belly.	?	Mean
Hudson, P.E., Corr, S.A., Payne‐Davis, R.C., Clancy, S.N., Lane, E. and Wilson, A.M., 2011b. Functional anatomy of the cheetah (Acinonyx jubatus) hindlimb. Journal of anatomy, 218, pp.363-374.	Zoology/gross comparative anatomy	Cheetah (Acinonyx jubatus), Greyhound (Canis familiaris)	Either a 30cm plastic ruler or a flexible tape measure.	Ten measurements of fascicle length were made from random locations throughout the muscle.	10	Mean		1
Hudson, P.E., Corr, S.A., Payne‐Davis, R.C., Clancy, S.N., Lane, E. and Wilson, A.M., 2011a. Functional anatomy of the cheetah (Acinonyx jubatus) forelimb. Journal of Anatomy, 218, pp.375-385.	Zoology/gross comparative anatomy	Cheetah (Acinonyx jubatus), Greyhound (Canis familiaris)	Either a 30cm plastic ruler or a flexible tape measure.	Average of 10 from each muscle.	10	Mean		1
MacLaren, J.A. and McHorse, B.K., 2020. Comparative forelimb myology and muscular architecture of a juvenile Malayan tapir (Tapirus indicus). Journal of Anatomy, 236, pp.85-97.	Zoology/gross comparative anatomy	Malayan tapir (Tapirus indicus)	Ribbon tape	Repeated measurements (four to eight) performed at regular intervals along the length of the muscle belly to generate a representative average length per muscle.	4 to 8	Mean	1
Martin, M.L., Warburton, N.M., Travouillon, K.J. and Fleming, P.A., 2019. Mechanical similarity across ontogeny of digging muscles in an Australian marsupial (Isoodon fusciventer). Journal of morphology, 280, pp.423-435.	Zoology/gross comparative anatomy	Isoodon fusciventer	Acid digestion followed by measurement using an unspecified method	10 deeper fibres were randomly selected for measurement of FL.	10	Mean		1
Payne, R.C., Veenman, P. and Wilson, A.M., 2005b. The role of the extrinsic thoracic limb muscles in equine locomotion. Journal of Anatomy, 206, pp.193-204.	Zoology/gross comparative anatomy	Horse (Equus caballus)	Flexible tape measure (accurate to 1 mm)	Muscle fascicles were revealed and their lengths recorded (from random areas and depths across the belly). The minimum number of measurement sites across a muscle was 10, and the maximum 20 (for larger muscles).	10 to 20	Mean		1
Rosin, S. and Nyakatura, J.A., 2017. Hind limb extensor muscle architecture reflects locomotor specialisations of a jumping and a striding quadrupedal caviomorph rodent. Zoomorphology, 136, pp.267-277.	Zoology/gross comparative anatomy	Chinchilla (Chinchilla chinchilla) and guinea pig (Cavia porcellus)	3D reconstruction of the muscles by dissection of individual fascicles and subsequent digitisation of the length and orientation of the visible groove left behind after removal of the fascicle. Fascicle lengths were determined from the lines that represent fascicles.	Digitise all fascicles that make up a muscle.	576 to 1754									1
Watson, J.C. and Wilson, A.M., 2007. Muscle architecture of biceps brachii, triceps brachii and supraspinatus in the horse. Journal of anatomy, 210, pp.32-40.	Zoology/gross comparative anatomy	Horse (Equus caballus)	Not specified (other than accuracy to the nearest millimetre)	Six separate measurements of muscle fibre length were taken from different sections of the muscle belly.	6	Mean		1
Zaaf, A., Herrel, A., Aerts, P. and De Vree, F., 1999. Morphology and morphometrics of the appendicular musculature in geckoes with different locomotor habits (Lepidosauria). Zoomorphology, 119, pp.9-22.	Zoology/gross comparative anatomy	Eublepharis macularius and Gekko gecko	Acid digestion then drawn using a stereomicroscope and camera lucida. The selected fibres were then digitised and the average length per muscle bundle was calculated.	A minimum of 20 fibres per muscle was selected at random.	20	Mean			1
Channon SB, Young IS, Cordner B. & Swann, N. 2019. Ontogenetic scaling of pelvic limb muscles, tendons and locomotor economy in the ostrich (Struthio camelus). Journal of Experimental Biology 222: jeb182741. doi:10.1242/jeb.182741	Zoology/gross comparative anatomy	Ostrich (Struthio camelus)	methodology in Smith et al. (2006)	The lengths of 10 random fascicles, from different areas of the belly, were measured with a flexible plastic tape measure (accurate to 1 mm).	10	Mean		1
Abourachid, A., 1993. Mechanics of standing in birds: functional explanation of lameness problems in giant turkeys. British poultry science, 34(5), pp.887-898.	Zoology/gross comparative anatomy	Turkey (Meleagris sp.)	Unspecified	Unspecified		mean
Abrams, G.D., Ward, S.R., Fridén, J. and Lieber, R.L., 2005. Pronator teres is an appropriate donor muscle for restoration of wrist and thumb extension. The Journal of hand surgery, 30(5), pp.1068-1073.	Human	Human	Digital calipers (0.01mm accuracy)	Measured at 4 predetermined regions of each muscle.	4	Mean	1
Abrams, R.A., Tsai, A.M., Watson, B., Jamali, A. and Lieber, R.L., 2000. Skeletal muscle recovery after tenotomy and 7‐day delayed muscle length restoration. Muscle & Nerve: Official Journal of the American Association of Electrodiagnostic Medicine, 23(5), pp.707-714.	Muscle physiology/clinical	New Zealand white rabbits (Oryctolagus cuniculus)	Digital filar eyepiece and XM processor	Fibre bundles of 3–50 fibres were dissected from the proximal medial, proximal lateral, and distal portions of each muscle.	3	Mean	1
Al-Amood, W.S. and Pope, R., 1972. A comparison of the structural features of muscle fibres from a fast-and a slow-twitch muscle of the pelvic limb of the cat. Journal of anatomy, 113(Pt 1), p.49.	Muscle physiology/clinical	Cat (Felis catus)	Eyepiece graticule cross-lines and microscope micrometer stages (under magnifications of 110 or 170).	Numbers of fibres representing a muscle from Table 2: 3*9 fibres, 1*8 fibres, 2*5 fibres,1*3 fibres.	3 to 9	Mean	1
Alexander, R.M. and Ker, R.F., 1990. The architecture of leg muscles. In Multiple muscle systems (pp. 568-577). Springer, New York, NY.	Zoology/gross comparative anatomy	40 species of mammals	Unspecified	Unspecified		weighted harmonic mean
Alexander, R.M., 1974. The mechanics of jumping by a dog (Canis familiaris). Journal of Zoology, 173(4), pp.549-573.	Zoology/gross comparative anatomy	Canis familiaris	Unspecified	Unspecified		Mean
Alexander, R.M., 1977. Allometry of the limbs of antelopes (Bovidae). Journal of Zoology, 183(1), pp.125-146.	Zoology/gross comparative anatomy	Oryx (Oryx beisa), wildebeest (Connochaetes taurinus), hartebeest (Alcelaphus buselaphus), Grant’s gazelle (Gazda granti), gerenuk (Litocranius walleri), Thomson’s gazelle (Gazella thomsoni), dik-dik (Rhynchotragus kirki)	Unspecified	If there were appreciable differences of fibre length within the muscle, several measurements were made and a mean taken.	1 to ?	Mean	1
Alexander, R.M., Dimery, N.J. and Ker, R.F., 1985. Elastic structures in the back and their role in galloping in some mammals. Journal of zoology, 207(4), pp.467-482.	Zoology/gross comparative anatomy	Fallow deer (Dama dama), domestic dog (Canis familiaris)	Unspecified	as explained by Alexander (1977)	1 to ?	Mean	1
Alexander, R.M., Jayes, A.S., Maloiy, G.M.O. and Wathuta, E.M., 1981. Allometry of the leg muscles of mammals. Journal of Zoology, 194(4), pp.539-552.	Zoology/gross comparative anatomy	37 species of mammals	As described by Alexander 1977	Unspecified		Weighted harmonic mean
Alexander, R.M., Maloiy, G.M.O., Ker, R.F., Jayes, A.S. and Warui, C.N., 1982. The role of tendon elasticity in the locomotion of the camel (Camelus dromedarius). Journal of Zoology, 198(3), pp.293-313.	Zoology/gross comparative anatomy	Camel (Camelus sp.)	As described by Alexander 1977	Unspecified
An, K.N., Hui, F.C., Morrey, B.F., Linscheid, R.L. and Chao, E.Y., 1981. Muscles across the elbow joint: a biomechanical analysis. Journal of biomechanics, 14(10), pp.659-669.	Human	Human	Unspecified	Averaged fibre lengths form 3 measurements were obtained.	3	Mean	1
Anapol, F. and Barry, K., 1996. Fibre architecture of the extensors of the hindlimb in semiterrestrial and arboreal guenons. American Journal of Physical Anthropology: The Official Publication of the American Association of Physical Anthropologists, 99(3), pp.429-447.	Zoology/gross comparative anatomy	Chlorocebus aethiops & Cercopithecus ascanius	Sampling sites were chosen at normal intersections of longitudinal and transverse planes approximately 1 cm apart.	Unspecified
Anapol, F. and Gray, J.P., 2003. Fibre architecture of the intrinsic muscles of the shoulder and arm in semiterrestrial and arboreal guenons. American Journal of Physical Anthropology: The Official Publication of the American Association of Physical Anthropologists, 122(1), pp.51-65.	Zoology/gross comparative anatomy	Chlorocebus aethiops & Cercopithecus ascanius	Sampling and measurements were identical to Anapol (1984), Anapol and Jungers (1986), and Anapol and Barry (1996).	Measured in situ following the methodology of Anapol and Barry (1996)
Anapol, F., Shahnoor, N. and Ross, C.F., 2008. Scaling of reduced physiologic cross-sectional area in primate muscles of mastication. In Primate craniofacial function and biology (pp. 201-216). Springer, Boston, MA.	Zoology/gross comparative anatomy	27 species of primates	Muscle sampling and measurement protocols have been detailed in Anapol (1984), Anapol and Jungers (1986), Anapol and Barry (1996), Anapol and Gray (2003), and Anapol et al. (2004)	unspecified		mean
Anapol, F.C. and Jungers, W.L., 1986. Architectural and histochemical diversity within the quadriceps femoris of the brown lemur (Lemur fulvus). American Journal of Physical Anthropology, 69(3), pp.355-375.	Zoology/gross comparative anatomy	Brown lemur (Lemur fuluus)	Unspecified	Muscle bellies were sampled at the normal intersections of longitudinal and transverse planes approximately 1 cm apart. Accordingly, the number of sampling points depended upon the length and width of the muscle belly. At each sample point, six neighbouring fasciculi were measured, for each variable, the mean of the six was used in subsequent calculations. Sample sizes are specified in table 1.	18 to 324	Mean			1
Antón, S.C., 1999. Macaque masseter muscle: internal architecture, fibre length and cross-sectional area. International Journal of Primatology, 20(3), pp.441-462.	Zoology/gross comparative anatomy	Macaques (Macaca fascicularis, Macaca mulatta, Macaca nemestrina)	Micrometer and corrected for magnification	5 measured per subsection (4 subsections) according to table 2 & 4	20	Mean			1
Antón, S.C., 2000. Macaque pterygoid muscles: internal architecture, fibre length, and cross-sectional area. International Journal of Primatology, 21(1), pp.131-156.	Zoology/gross comparative anatomy	Macaques (Macaca fascicularis, Macaca mulatta, Macaca nemestrina)	Micrometer and corrected for magnification	5 measured per subsection (2 subsections) according to table 2 & 4	10	Mean		1
Azizi, E., Brainerd, E.L. and Roberts, T.J., 2008. Variable gearing in pennate muscles. Proceedings of the National Academy of Sciences, 105(5), pp.1745-1750.	Zoology/gross comparative anatomy	Wild turkey (Meleagris gallopavo)	The lateral gastrocnemius muscle was implanted with three piezoelectriccrystals (Sonometrics) to measure fibre length	Unspecified
Baker, J.H. and Hall‐Craggs, E.C.B., 1978. Changes in length of sarcomeres following tenotomy of the rat soleus muscle. The Anatomical Record, 192(1), pp.55-58.	Muscle physiology/clinical	Rat (Rattus norvegicus)	Measured against a scale engraved on black Plexiglas (measured to nearest mm)	100 fascicles, each composed of not more than five fibres, were chosen at random.	100	Mean					1
Barrett, B., 1962. The length and mode of termination of individual muscle fibres in the human sartorius and posterior femoral muscles. Cells Tissues Organs, 48(3), pp.242-257.	Human	Human	Unspecified	Unspecified
Bassett, R.W., Browne, A.O., Morrey, B.F. and An, K.N., 1990. Glenohumeral muscle force and moment mechanics in a position of shoulder instability. Journal of biomechanics, 23(5), pp.405-415.	Human	Human	Micrometer	Unspecified		Mean
Becerra, F., Echeverría, A., Vassallo, A.I. and Casinos, A., 2011. Bite force and jaw biomechanics in the subterranean rodent Talas tuco-tuco (Ctenomys talarum)(Caviomorpha: Octodontoidea). Canadian Journal of Zoology, 89(4), pp.334-342.	Zoology/gross comparative anatomy	Talas tuco-tuco (Ctenomys talarum)	Seperated and photographed after acid digestion, then measured using the software CorelDraw	10 per muscle	10	Mean		1
Becerra, F., Echeverría, A.I., Casinos, A. and Vassallo, A.I., 2014. Another one bites the dust: bite force and ecology in three caviomorph rodents (Rodentia, Hystricognathi). Journal of Experimental Zoology Part A: Ecological Genetics and Physiology, 321(4), pp.220-232.	Zoology/gross comparative anatomy	Ctenomys australis, Octodon degus, Chinchilla laniger	Acid digestion, then photographed under trinocular stereomicroscope, measured using the software ImageTool 3.0 for Windows.	10-12 per muscle	10 to 12	Mean		1
Benninghoff, A. and Rollhäuser, H., 1952. Zur inneren Mechanik des gefiederten Muskels. Pflüger's Archiv für die gesamte Physiologie des Menschen und der Tiere, 254(6), pp.527-548.	Muscle physiology/clinical	Human	Calipers	45 points in graph displaying fibre length as function of pennation angle	45	Mean				1
Bergmann, P.J. and Hare-Drubka, M., 2015. Hindlimb muscle anatomical mechanical advantage differs among joints and stride phases in basilisk lizards. Zoology, 118(4), pp.291-298.	Zoology/gross comparative anatomy	Basiliscus vittatus	After nitric acid digestion measurements using anocular micrometer and dissecting microscope were made (to 0.01 mm).	Mounted and measured three unbroken muscle fibres.	3	Mean	1
Biewener, A.A. and Blickhan, R., 1988. Kangaroo rat locomotion: design for elastic energy storage or acceleration?. Journal of Experimental Biology, 140(1), pp.243-255.	Zoology/gross comparative anatomy	Kangeroo rat (Dipodomys spectabilis)	Unspecified	Unspecified		Mean
Biewener, A.A. and Roberts, T.J., 2000. Muscle and tendon contributions to force, work, and elastic energy savings: a comparative perspective. Exerc Sport Sci Rev, 28(3), pp.99-107.	Zoology/gross comparative anatomy	Wild turkey (Meleagris gallopavo)	Piezoeletric crystals	Unspecified		Unspecified
Biewener, A.A., 1998. Muscle-tendon stresses and elastic energy storage during locomotion in the horse. Comparative Biochemistry and Physiology Part B: Biochemistry and Molecular Biology, 120(1), pp.73-87.	Zoology/gross comparative anatomy	Horse (Equus caballus)	Digital calipers	Unspecified		mean
Biewener, A.A., Corning, W.R. and Tobalske, B.W., 1998a. In vivo pectoralis muscle force-length behavior during level flight in pigeons (Columba livia). Journal of Experimental Biology, 201(24), pp.3293-3307.	Zoology/gross comparative anatomy	Silver king pigeons (Columba livia)	Metric digital calipers	4–17 separate measurements obtained for varying regions of the muscle along both its superficial and deep surfaces	14-17	Mean			1
Biewener, A.A., Konieczynski, D.D. and Baudinette, R.V., 1998b. In vivo muscle force-length behavior during steady-speed hopping in tammar wallabies. Journal of Experimental Biology, 201(11), pp.1681-1694.	Zoology/gross comparative anatomy	Tammar wallabies (Macropus eugenii)	Unspecified	Unspecified		Unspecified
Biewener, A.A., McGowan, C., Card, G.M. and Baudinette, R.V., 2004. Dynamics of leg muscle function in tammar wallabies (M. eugenii) during level versus incline hopping. Journal of Experimental Biology, 207(2), pp.211-223.	Zoology/gross comparative anatomy	Tammar wallabies (Macropus eugenii)	Digital calipers	Made at regular intervals (six per muscle)	6	Mean		1
Bodine, S.C., Roy, R.R., Meadows, D.A., Zernicke, R.F., Sacks, R.D., Fournier, M. and Edgerton, V.R., 1982. Architectural, histochemical, and contractile characteristics of a unique biarticular muscle: the cat semitendinosus. journal of Neurophysiology, 48(1), pp.192-201.	Zoology/gross comparative anatomy	Cat (Felis catus)	Acid digestion. Measured with calipers	Small bundles of fibres (10 - 15) from each portion of the muscle. Samples were taken from several regions along the length of the muscle at varying depths.		mean		1
Boettcher, M.L., Leonard, K.C., Dickinson, E., Aujard, F., Herrel, A. and Hartstone‐Rose, A., 2020. The forearm musculature of the gray mouse lemur (Microcebus murinus): An ontogenetic study. The Anatomical Record, 303(5), pp.1354-1363.	Zoology/gross comparative anatomy	Mouse Lemur (Microcebus murinus)	Acid digestion, photographed and measured using ImageJ	A minimum of 40 fascicles were measured for each muscle (or, for smaller muscles, as many fascicles as were visible were measured).	~40	Mean				1
Brainerd, E.L. and Azizi, E., 2005. Muscle fibre angle, segment bulging and architectural gear ratio in segmented musculature. Journal of Experimental Biology, 208(17), pp.3249-3261.	Muscle physiology/clinical	Salamander (Siren lacertina)	unspecified	unspecified		unspecified
Brand, P.W., Beach, R.B. and Thompson, D.E., 1981. Relative tension and potential excursion of muscles in the forearm and hand. Journal of Hand Surgery, 6(3), pp.209-219.	Human	Human	Unspecified	Unspecified		Mean
Breteler, M.D.K., Spoor, C.W. and Van der Helm, F.C., 1999. Measuring muscle and joint geometry parameters of a shoulder for modeling purposes. Journal of biomechanics, 32(11), pp.1191-1197.	Human	Human	Possibly a ruler	From every muscle element three representative fibre bundles were taken of approximately 2 mm width, and their lengths were measured. Number of elements varied from 2 to 12 (table 2).	6 to 36	Mean		1
Busbey III, A.B., 1989. Form and function of the feeding apparatus of Alligator mississippiensis. Journal of Morphology, 202(1), pp.99-127.	Zoology/gross comparative anatomy	Alligator mississippiensis	Acid digestion the measured under a dissecting microscope with a plastic scale to the nearest half millimeter	370, 180, 190, 60, 120, 150, 230, 40 fibres measured (from table 2)	40 to 370	Range				1
Butcher, M.T., Chase, P.B., Hermanson, J.W., Clark, A.N., Brunet, N.M. and Bertram, J.E., 2010. Contractile properties of muscle fibres from the deep and superficial digital flexors of horses. American Journal of Physiology-Regulatory, Integrative and Comparative Physiology, 299(4), pp.R996-R1005.	Zoology/gross comparative anatomy	Horses (Equus caballus)	optical micrometer in the eyepiece of the inverted microscope, determined at x40 magnification	Two to three fibre fascicles were dissected from the midbelly region. Single fibres were isolated.	2 to 3+ ?	Mean	1
Cheng, E.J. and Scott, S.H., 2000. Morphometry of Macaca mulatta forelimb. I. Shoulder and elbow muscles and segment inertial parameters. Journal of Morphology, 245(3), pp.206-224.	Zoology/gross comparative anatomy	Rhesus monkeys (Macaca mulatta)	Unspecified	Fascicle length of each muscle was measured by averaging lengths from three to five fascicles dissected in varying locations in the muscle.	3 to 5	Mean	1
Close, R., 1969. Dynamic properties of fast and slow skeletal muscles of the rat after nerve cross‐union. The Journal of physiology, 204(2), pp.331-346.	Muscle physiology/clinical ?	Rat (Rattus norvegicus)	Unspecified	Unspecified
Close, R.I., 1972. The relations between sarcomere length and characteristics of isometric twitch contractions of frog sartorius muscle. The Journal of physiology, 220(3), p.745.	Zoology/gross comparative anatomy	Frog (Rana temporaria)	Microscopically	Different regions of the muscle		Mean
Cox, P.G. and Baverstock, H., 2016. Masticatory muscle anatomy and feeding efficiency of the American beaver, Castor canadensis (Rodentia, Castoridae). Journal of Mammalian Evolution, 23(2), pp.191-200.	Zoology/gross comparative anatomy	American beaver (Castor canadensis)	Acid digestion, photographed and measured using ImageJ	The length of 8-10 fascicles from each muscle were measured	8 to 10	Mean		1
Cuff, A.R., Sparkes, E.L., Randau, M., Pierce, S.E., Kitchener, A.C., Goswami, A. and Hutchinson, J.R., 2016a. The scaling of postcranial muscles in cats (Felidae) I: forelimb, cervical, and thoracic muscles. Journal of Anatomy, 229(1), pp.128-141.	Zoology/gross comparative anatomy	Blackfooted cat (Felis nigripes), domestic cat (Felis catus), caracal (Caracal caracal), ocelot (Leopardus pardalis), cheetah (Acinonyx jubatus), snow leopard (Panthera uncia), jaguar (P. onca), sumatran tiger (P. tigris sondaica), asian lion (P. leo persica).	plastic rulers or tapes (accurate to 1 mm), but for some of the smallest species Vernier callipers (accurate to 0.1 mm).	at least three for each muscle, but up to 10 for some specimens, depending on muscle size and variation of fascicle dimensions	3 to 10	Mean?	1
Cuff, A.R., Sparkes, E.L., Randau, M., Pierce, S.E., Kitchener, A.C., Goswami, A. and Hutchinson, J.R., 2016b. The scaling of postcranial muscles in cats (Felidae) II: hindlimb and lumbosacral muscles. Journal of Anatomy, 229(1), pp.142-152.	Zoology/gross comparative anatomy	Blackfooted cat (Felis nigripes), domestic cat (Felis catus), caracal (Caracal caracal), ocelot (Leopardus pardalis), cheetah (Acinonyx jubatus), snow leopard (Panthera uncia), jaguar (P. onca), sumatran tiger (P. tigris sondaica), asian lion (P. leo persica).	Unspecified, presumably as in Cuff et al 2016a	at least three for each muscle, but up to 10 for some specimens, depending on muscle size and variation of fascicle dimensions	3 to 10	Mean?	1
Curtin, N.A. and Edman, K.A., 1994. Force‐velocity relation for frog muscle fibres: effects of moderate fatigue and of intracellular acidification. The Journal of physiology, 475(3), pp.483-494.	Zoology/gross comparative anatomy	Frog (Rana temporaria)	fibre length and diameter were measured with a stereomicroscope	Unspecified		Unspecified
Curtin, N.A. and Woledge, R.C., 1988. Power output and force-velocity relationship of live fibres from white myotomal muscle of the dogfish, Scyliorhinus canicula. Journal of Experimental Biology, 140(1), pp.187-197.	Zoology/gross comparative anatomy	Dogfish (Scyliorhinus canicula)	Fibre lengths were measured with an eyepiece micrometer under the dissecting microscope	Bundles of 1 - 10 fibres were disected under saline.		Unspecified
Cutts, A., Alexander, R.M. and Ker, R.F., 1991. Ratios of cross-sectional areas of muscles and their tendons in a healthy human forearm. Journal of Anatomy, 176, p.133.	Human	Human	Unspecified	several parts of the muscle		Mean
Davis, J.L., Santana, S.E., Dumont, E.R. and Grosse, I.R., 2010. Predicting bite force in mammals: two-dimensional versus three-dimensional lever models. Journal of Experimental Biology, 213(11), pp.1844-1851.	Zoology/gross comparative anatomy	New World leaf-nosed bats (family Phyllostomidae) and one species from a closely related family (Noctolionidae - Noctilio albiventris)	Acid digestion then measured by scale in the eyepiece of the microscope (to 0.1mm)	15–20 individual muscle fibres were separated	15 to 20	Mean?
De Ruiter, C.J., De Haan, A. and Sargeant, A.J., 1995. Physiological characteristics of two extreme muscle compartments in gastrocnemius medialis of the anaesthetized rat. Acta Physiologica Scandinavica, 153(4), pp.313-324.	Muscle physiology/clinical	Rat (Rattus norvegicus)	pair of compasses	length of the most distal fibres were measured	1 ?
de Souza Junior, P., Santos, L.M.R.P.D., Viotto‐Souza, W., de Carvalho, N.D.C., Souza, E.C., Kasper, C.B., Abidu‐Figueiredo, M. and Santos, A.L.Q., 2018. Functional myology of the thoracic limb in Pampas fox (Lycalopex gymnocercus): a descriptive and comparative analysis. Journal of Anatomy, 233(6), pp.783-806.	Zoology/gross comparative anatomy	Pampas fox (Lycalopex gymnocercus)	measured with a flexible tape (1 mm)	The lengths of five fascicles of different regions of each muscle.	5	arithmetic means	1
Dickinson, E., Basham, C., Rana, A. and Hartstone‐Rose, A., 2019. Visualization and quantification of digitally dissected muscle fascicles in the masticatory muscles of Callithrix jacchus using nondestructive diceCT. The Anatomical Record, 302(11), pp.1891-1900.	?	Callithrix jacchus	1) measured to the nearest 0.01 mm using digital calipers 2) μCT scanned and reconstructions of fascicles measured (in Amira)	1) an average of 13 fascicles from each muscle portion were measured 2) An average of 10 fascicles from each muscle portion were segmented	1) ~130 2) ~100	Mean					1
Dickinson, E., Stark, H. and Kupczik, K., 2018. Non‐Destructive Determination of Muscle Architectural Variables Through the Use of Dice CT. The Anatomical Record, 301(2), pp.363-377.	?	Crab-eating macaque (Macaca fascicularis)	1) Measurements were taken under a magnifying lens, using digital callipers accurate to the nearest 0.01 mm. 2) Streamline drawn on CT scans of muscles - measured using Trackvis	1) Ten fascicles were measured from temporalis (five anterior and five posterior) and superficial masseter (five anterior and five posterior) at evenly spaced intervals. Five fascicles were measured from deep masseter (all from the middle portion). 2) The number of digitally reconstructed fascicles within each muscle totaled 467 for deep masseter, 526 for superficial masseter, and 603 for tempora…	1) 5 to 10 2) 467 to 603		1
Edman, K.A., Elzinga, G. and Noble, M.I., 1978. Enhancement of mechanical performance by stretch during tetanic contractions of vertebrate skeletal muscle fibres. The Journal of physiology, 281(1), pp.139-155.	Zoology/gross comparative anatomy	Frog (Rana temporaria)	length between insertions of the fibre to the tendon was measured to the nearest 0.5 mm with a microscope 6x magnification	24	24	?			1
Edman, K.A.P. and Mattiazzi, A.R., 1981. Effects of fatigue and altered pH on isometric force and velocity of shortening at zero load in frog muscle fibres. Journal of Muscle Research & Cell Motility, 2(3), pp.321-334.	Muscle physiology/clinical	Frog (Rana temporaria)	The distance between the insertion of the fibre to the tendons was measured to the nearest 0.05 mm with a Zeiss Stereo II microscope at 10x magnification	Unspecified		Unspecified
Ettema, G.J. and Huijing, P.A., 1989. Properties of the tendinous structures and series elastic component of EDL muscle-tendon complex of the rat. Journal of biomechanics, 22(11-12), pp.1209-1215.	Muscle physiology/clinical	Rat (Rattus norvegicus)	images obtained by photography were projected on a screen (magnification 5.5 times real life value). From these photographs fibre lengths were measured with an accuracy of 0.05 mm	Unspecified		Mean
Fabre, P.H., Herrel, A., Fitriana, Y., Meslin, L. and Hautier, L., 2017. Masticatory muscle architecture in a water‐rat from Australasia (Murinae, Hydromys) and its implication for the evolution of carnivory in rodents. Journal of Anatomy, 231(3), pp.380-397.	Zoology/gross comparative anatomy	Water-rat (Hydromys chrysogaster)	drawn using a stereomicroscope with camera lucida and a scale was drawn for each muscle and measured using ImageJ	Ten to 20 fibres, selected to reflect the diversity of fibre lengths observed in each muscle.	10 to 20	Mean		1
Fahn-Lai, P., Biewener, A.A. and Pierce, S.E., 2020. Broad similarities in shoulder muscle architecture and organization across two amniotes: implications for reconstructing non-mammalian synapsids. PeerJ, 8, p.e8556.	Zoology/gross comparative anatomy	Argentine black and white tegus (S. merianae), Virginia opossums (D. virginiana)	Photographed and measured in ImageJ	Measurements were repeated three times each at three separate locations in the muscle	3	Mean	1
Felder, A., Ward, S.R. and Lieber, R.L., 2005. Sarcomere length measurement permits high resolution normalization of muscle fibre length in architectural studies. Journal of Experimental Biology, 208(17), pp.3275-3279.	Muscle physiology/clinical	Mouse (Mus musculus)	Measured under the microscope with a digital caliper to the nearest 0.01·mm	At least three bundles were isolated from different regions of each soleus and TA muscle while four bundles were isolated from the EDL, one from each muscle belly. Fibres were used only if at least two useable sarcomere lengths were obtained. This criterion excluded 17 fibres from soleus muscles.		Mean
Franklin, C.E. and Johnston, I.A., 1997. Muscle power output during escape responses in an Antarctic fish. Journal of Experimental Biology, 200(4), pp.703-712.	Muscle physiology/Zoology	Notothenia coriiceps	Unspecified	Unspecified
Fridén, J. and Lieber, R.L., 2001. Quantitative evaluation of the posterior deltoid to triceps tendon transfer based on muscle architectural properties. The Journal of hand surgery, 26(1), pp.147-155.	Human	Human	Dial calipers (accuracy, 0.01 mm)	Three separate muscle fibre bundles (consisting of 5–50 muscle fibres) were isolated from the proximal, middle, and distal muscle regions		Mean
Friederich, J.A. and Brand, R.A., 1990. Muscle fibre architecture in the human lower limb. Journal of biomechanics, 23(1), pp.91-95.	Human	Human	We teased the fibres apart under a dissecting microscope, and measured their length with a scaled ruler (resolution in one millimeler increments) whist holding the ends taut. but without stretch.	Ten to twenty fibres from each muscle bundle (two to five bundles for muscles where the bundles seemed to be of consistent length and four to ten bundles in broad muscles with variable bundle lengths) were measured	20 to 200	Mean			1
Fukunaga, T., Ichinose, Y., Ito, M., Kawakami, Y. and Fukashiro, S., 1997. Determination of fascicle length and pennation in a contracting human muscle in vivo. Journal of Applied Physiology, 82(1), pp.354-358.	Human	Human	From ultrasound images, the length of the fascicle was measured by the use of a digital curvimeter	The measurement was repeated five times for each subject.	1?	NA
Furuuchi, K., Koyabu, D., Mori, K. and Endo, H., 2013. Physiological cross-sectional area of the masticatory muscles in the giraffe (Giraffa camelopardalis). Mammal Study, 38(1), pp.67-71.	Zoology/gross comparative anatomy	Giraffe (Giraffa camelopardalis)	Calipers	Fascicle length was measured at six different locations of a given muscle	6	Mean		1
Gans, C., Loeb, G.E. and De Vree, F., 1989. Architecture and consequent physiological properties of the semitendinosus muscle in domestic goats. journal of Morphology, 199(3), pp.287-297.	Muscle physiology/clinical?	Goat (Capra hircus)	Acid digestion then measured under a microscope with an unspecified tool	Twelve to 20 randomly selected fibres of each set were measured	24 to 40	Mean			1
Gellman, K.S., Bertram, J.E.A. and Hermanson, J.W., 2002. Morphology, histochemistry, and function of epaxial cervical musculature in the horse (Equus caballus). Journal of Morphology, 251(2), pp.182-194.	Zoology/gross comparative anatomy	Horse (Equus caballus)	Calipers	An average of 30 fibre bundles was measured for each segment. Segments S-1 through S-8 are the compartments of the semispinalis capitis (SS) muscle. The splenius muscle is not compartmentalized in the horse.	30 to 240	Mean				1
Gewaily, M.S., Fayed, M.H. and Farrag, F.A., 2017. The architectural and functional specifications of intrinsic muscles of the fore limb of the Egyptian Baladi goats (Capra hircus). Alexandria Journal of Veterinary Sciences, 55(1), pp.110-124.	Muscle physiology/clinical?	Egyptian Baladi Goats (Capra hircus)	Vernier caliper	Measured from at least ten random sites within the muscle belly, at different depths between the origin and insertion.	10	Mean		1
Ginot, S., Herrel, A., Claude, J. and Hautier, L., 2018. Skull size and biomechanics are good estimators of in vivo bite force in murid rodents. The Anatomical Record, 301(2), pp.256-266.	Zoology/gross comparative anatomy	Rodents representing 14 different species	Fibres were observed under a microscope and drawn using a camera lucida. The drawings were scanned and the fibre lengths were then determined in ImageJ.	10–15 were selected randomly for each muscle.	10 to 15	Mean		1
Glenn ZD, Foster AD, Young JW, et al. (2015) Ontogeny of locomotor performance in Eastern cottontail rabbits: muscle architecture and fibre type of the vertebral extensor muscles. Integr Comp Biol 55(suppl 1), E236.	Zoology/gross comparative anatomy	Rabbits (Oryctolagus cuniculus)	Digital calipers	measured from 5–10 random fascicles	5 to 10	Mean	1
Goetz, J.E., Derrick, T.R., Pedersen, D.R., Robinson, D.A., Conzemius, M.G., Baer, T.E. and Brown, T.D., 2008. Hip joint contact force in the emu (Dromaius novaehollandiae) during normal level walking. Journal of biomechanics, 41(4), pp.770-778.	Zoology/gross comparative anatomy	Emus (Dromaius novaehollandiae)	Unspecified	Unspecified
Goh, C., Blanchard, M.L., Crompton, R.H., Gunther, M.M., Macaulay, S. and Bates, K.T., 2017. A 3D musculoskeletal model of the western lowland gorilla hind limb: moment arms and torque of the hip, knee and ankle. Journal of anatomy, 231(4), pp.568-584.	Zoology/gross comparative anatomy	Gorilla (Gorilla gorilla)		measurements for each muscle were taken five times and the average calculated	1 ?
Gollnick, P.D., Timson, B.F., Moore, R.L. and Riedy, M., 1981. Muscular enlargement and number of fibres in skeletal muscles of rats. Journal of Applied Physiology, 50(5), pp.936-943.	Muscle physiology/clinical	Rat (Rattus norvegicus)	Vernier caliper	100 fibres/muscle	100	Mean					1
Hartstone‐Rose, A., Deutsch, A.R., Leischner, C.L. and Pastor, F., 2018. Dietary correlates of primate masticatory muscle fibre architecture. The Anatomical Record, 301(2), pp.311-324.	Zoology/gross comparative anatomy	Aotus nancymaae, Callithrix geoffroyi, Callithrix jacchus, Cercocebus atys, Cercocebus torquatus, Cercopithecus campbelli, Cercopithecus cephus, Cercopithecus hamlyni, Cercopithecus mona, Cercopithecus neglectus, Cercopithecus petaurista, Chiropotes sagulatus Chlorocebus aethiops, Colobus guereza, Macaca silenus, Macaca sylvanus, Mandrillus sphynx, Mico argentatus, Miopithecus talapoin,Saguinus i…	Digital calipers accurate to 0.01 mm	The fascicles were evenly sampled (usually ~40 fascicles except for muscles from the smallest specimens) from throughout the muscle.	~40	Mean?				1
Hartstone‐Rose, A., Hertzig, I. and Dickinson, E., 2019. Bite force and masticatory muscle architecture adaptations in the dietarily diverse Musteloidea (Carnivora). The Anatomical Record, 302(12), pp.2287-2299.	Zoology/gross comparative anatomy	Red panda (Ailurus fulgens), striped skunk (Mephitis mephitis), spotted skunk (Spilogale putorius), badger (Taxidea taxus), tayra (Eira barbara), oriental small-clawed otter (Aonyx cinerea), river Otter (Lontra canadensis), giant river otter (Pteronura brasiliensis), stoat (Mustela erminea), mink (Neovison vison), marten (Martes americana), least weasel (Mustela nivalis), wolverine (Gulo gulo), r…	Acid digestion followed by measurement using digital calipers or photographed alongside a scale bar and measured digitally using imageJ	A representative sample comprised of a minimum of 40 fibres was measured from each muscle portion.	>40	Mean				1
Hartstone‐Rose, A., Perry, J.M. and Morrow, C.J., 2012. Bite force estimation and the fibre architecture of felid masticatory muscles. The Anatomical Record: Advances in Integrative Anatomy and Evolutionary Biology, 295(8), pp.1336-1351.	Zoology/gross comparative anatomy	Caracal caracal, Leptailurus serval, Leopardus pardalis, Lynx rufus, Neofelis nebulosa, Pantera onca, Panthera pardus, Panthera uncia, Panthera tigris	Described previously (Perry and Wall, 2008; Perry et al., 2011), acid digestion, fascicles were then measured	Unspecified		Mean
Hermanson, J.W. and Cobb, M.A., 1992. Four forearm flexor muscles of the horse, Equus caballus: anatomy and histochemistry. Journal of morphology, 212(3), pp.269-280.	Zoology/gross comparative anatomy	Horse and pony (Equus caballus)	Acid digestion, fibres teased apart under dissecting microscope, measured	Unspecified		Mean
Hermanson, J.W. and Hurley, K.J., 1990. Architectural and histochemical analysis of the biceps brachii muscle of the horse. Cells Tissues Organs, 137(2), pp.146-156.	Zoology/gross comparative anatomy	Horses (Equus caballus)	Acid digestion followed by measurement using dial calipers to the nearest 0.5mm	Ten muscle fibres were measured from each of 3 fibre bundles (representing superficial, intermideate and deep portions) within each of the 8 sample regions.	240	Mean						1
Hermanson, J.W., 1997. Architecture and the division of labor in the extensor carpi radialis muscle of horses. Cells Tissues Organs, 159(2-3), pp.127-135.	Zoology/gross comparative anatomy	Horses (Equus caballus)	Acid and analysis of muscle fibre architecture following Hermanson and Cobb (1992). This facilitated measurement of fibre bundle lengths in various regions of the muscle.	Based on a measurement of 10 fibres from within each of the 10 bundles reported above	100	Mean					1
Herrel, A., De Smet, A., Aguirre, L.F. and Aerts, P., 2008. Morphological and mechanical determinants of bite force in bats: do muscles matter?. Journal of Experimental Biology, 211(1), pp.86-91.	Zoology/gross comparative anatomy	Bats (16 species)	Acid digestion then drawn using a binocular microscope with attached camera lucida. Drawings were scanned and fibre lengths determined using ImageJ	15 fibres were selected randomly	15	Mean			1
Huber, D.R., Dean, M.N. and Summers, A.P., 2008. Hard prey, soft jaws and the ontogeny of feeding mechanics in the spotted ratfish Hydrolagus colliei. Journal of the Royal Society Interface, 5(25), pp.941-953.	Zoology/gross comparative anatomy	Spotted ratfish (Hydrolagus colliei)	Acid digestion and measured from digital images using SIGMASCAN PRO v. 4.01	Lengths of seven fibres from each division (anterior and posterior) of each individual	14	Mean			1
Huq, E., Wall, C.E. and Taylor, A.B., 2015. Epaxial muscle fibre architecture favors enhanced excursion and power in the leaper Galago senegalensis. Journal of Anatomy, 227(4), pp.524-540.	Zoology/gross comparative anatomy	Galago senegalensis and Nycticebus coucang	Acid digestion then measured using digital calipers accurate to the nearest 0.01 mm.	Minimum of 10 fibres was measured for each muscle segment	20	Mean			1
Hutchinson, J.R., 2004. Biomechanical modeling and sensitivity analysis of bipedal running ability. I. Extant taxa. Journal of Morphology, 262(1), pp.421-440.	Zoology/gross comparative anatomy	Iguana, Basiliscus, Alligator, red kangaroo (Macropus rufus), tinamou (Eudromia elegans), chicken (Gallus gallus), emu (Dromaius novaehollandiae), turkey (Meleagris gallopavo), ostrich (Struthio camelus)	Following the procedure outlined by Biewener and Full (1992).	Unspecified		Mean
James, R.S., Altringham, J.D. and Goldspink, D.F., 1995. The mechanical properties of fast and slow skeletal muscles of the mouse in relation to their locomotory function. Journal of Experimental Biology, 198(2), pp.491-502.	Muscle physiology/clinical	Mouse (Mus musculus)	Unspecified	Unspecified		Unspecified
Jayes, A.S. and Alexander, R.M., 1982. Estimates of mechanical stresses in leg muscles of galloping Greyhounds (Canis familiaris. Journal of Zoology, 198(3), pp.315-328.	Zoology/gross comparative anatomy	Greyhound (Canis familiaris)	As described by Alexander (1977).
Juul-Kristensen, B., Bojsen-Møller, F., Finsen, L., Eriksson, J., Johansson, G., Ståhlberg, F. and Ekdahl, C., 2000. Muscle sizes and moment arms of rotator cuff muscles determined by magnetic resonance imaging. Cells Tissues Organs, 167(2-3), pp.214-222.	Human	Human	Unspecified	Fibre lengths were measured on both sides of the most centrally located muscle tendon and from the superficial fascia of the muscle to the deep fascia	3	Mean	1
Kawakami, Y., Abe, T., Kuno, S.Y. and Fukunaga, T., 1995. Training-induced changes in muscle architecture and specific tension. European journal of applied physiology and occupational physiology, 72(1-2), pp.37-43.	Human	Human	ultrasound; From the muscle layer thickness and the fascicle angle, the length of fascicles (L_f across the deep and superficial aponeuroses was estimated from the following equation: L_f = muscle layer thickness, sin^-1 theta where theta is the fascicle angle of the long head determined by ultrasound.	Unspecified		Unspecified
Ker, R.F., Alexander, R.M. and Bennett, M.B., 1988. Why are mammalian tendons so thick?. Journal of Zoology, 216(2), pp.309-324.	Zoology/gross comparative anatomy	Opposum (Didelphis marsupialis), dog (Canis familiaris) , badger (Melogale sp.), sheep (Ovis aries), horse (Equus ferus caballus), cow (Bos taurus), macaque (Macaca sp.), vervet (Chlorocebus pygerythrus), human (homo sapien)	To measure L, a cut was required through the muscle in the plane of the muscle fibres. The muscle fibres may become distorted and therefore the muscle fibre lengths were also measured on the other limb, when this was available, which had been injected with fixative prior to dissection.	Unspecified		Unspecified
Kikuchi, Y., 2009. Quantitative analysis of variation in muscle internal parameters in crab-eating macaques (Macaca fascicularis). Anthropological Science, pp.0906300065-0906300065.	Zoology/gross comparative anatomy	Crab-eating macaques (Macaca fascicularis)	Digital calipers, possibly from photo	In the broader or larger muscles, three to six different fascicles were measured, once each.	3 to 6	Mean	1
Kikuchi, Y., 2010. Comparative analysis of muscle architecture in primate arm and forearm. Anatomia, histologia, embryologia, 39(2), pp.93-106.	Zoology/gross comparative anatomy	Human (homo sapen), chimpanzee (Pan troglodytes), gibbon (Hyloblates hyloblates), baboon (Papio sp.), leaf monkey (Lutong sp.), green monkey (Chlorocebus sabaeus), macaque (Macaca sp.), capuchin monkey (Cebus sp.), squirrel monkey (Saimiri sp.)	Digital calipers, possibly from photo. Method from Kikuchi (2009)	In the broader or larger muscles, three to six different fascicles were measured, once each.	3 to 6	Weighted harmonic mean	1
Kim, S.Y., Boynton, E.L., Ravichandiran, K., Fung, L.Y., Bleakney, R. and Agur, A.M., 2007. Three‐dimensional study of the musculotendinous architecture of supraspinatus and its functional correlations. Clinical Anatomy: The Official Journal of the American Association of Clinical Anatomists and the British Association of Clinical Anatomists, 20(6), pp.648-655.	Human	Human	Disected and digitized, fibre bundle length was calculated as the sum of the distances between each of the digitized points along the fibre bundle	Parameters were obtained as means taken from about 1200–1600 fibre bundles per specimen throughout the entire muscle volume.	1200 to 1600	Mean									1
Kupczik, K., Stark, H., Mundry, R., Neininger, F.T., Heidlauf, T. and Röhrle, O., 2015. Reconstruction of muscle fascicle architecture from iodine-enhanced microCT images: a combined texture mapping and streamline approach. Journal of theoretical biology, 382, pp.34-43.	Muscle physiology/clinical	Dog (Canis familiaris)	1) Total length of Streamline drawn on CT scans of muscles 2) dissected muscle was tracked along its entire distance with a 3D-Microscribe G2	1) Fascicle lengths in the masseter muscle were estimated based on 2202 generated streamlines 2) In the dissection we recorded 1719 data points equalling 203 fascicles of which 30 fascicles were part of the latera laponeurosis.	1) 2202 2) 173	Mean and median						1
Lamas, L.P., Main, R.P. and Hutchinson, J.R., 2014. Ontogenetic scaling patterns and functional anatomy of the pelvic limb musculature in emus (Dromaius novaehollandiae). PeerJ, 2, p.e716.	Zoology/gross comparative anatomy	Emus (Dromaius novaehollandiae)	Digital callipers (±0.1 mm).	Fascicle length was measured from at least five random sites within the muscle belly	5+	Mean	1
Langenbach, G.E.J. and Weijs, W.A., 1990. Growth patterns of the rabbit masticatory muscles. Journal of dental research, 69(1), pp.20-25.	Zoology/gross comparative anatomy	New Zealand white rabbits (Oryctolagus cuniculus)	Calipers (to nearest 0.1 mm)	five to 20 fascicles were isolated at several places during a dissection in the muscle	5 to 20	Mean	1
Langenderfer, J., Jerabek, S.A., Thangamani, V.B., Kuhn, J.E. and Hughes, R.E., 2004. Musculoskeletal parameters of muscles crossing the shoulder and elbow and the effect of sarcomere length sample size on estimation of optimal muscle length. Clinical Biomechanics, 19(7), pp.664-670.	Human	Human	Digital caliper to the nearest millimeter	Muscles with large insertion sites, or large variations in pennation angle and/or muscle fascicle length were dissected into sub-regions as shown in Table 2 (max of 3 subsections). Twelve sarcomere measurements were made on each fascicle for a total of 120 sarcomere lengths per muscle or muscle sub-region	10 to 30	Mean		1
Langenderfer, J.E., Carpenter, J.E., Johnson, M.E., An, K.N. and Hughes, R.E., 2006. A probabilistic model of glenohumeral external rotation strength for healthy normals and rotator cuff tear cases. Annals of biomedical engineering, 34(3), p.465.	Human	Human	Unspecified	Unspecified
Law, C.J., Young, C. and Mehta, R.S., 2016. Ontogenetic scaling of theoretical bite force in southern sea otters (Enhydra lutris nereis). Physiological and Biochemical Zoology, 89(5), pp.347-363.	Zoology/gross comparative anatomy	Sea otters (Enhydra lutris nereis)	acid digestion then measured by digital caliper (to the nearest 0.01 mm)	Unspecified		Mean
Leischner, C.L., Crouch, M., Allen, K.L., Marchi, D., Pastor, F. and Hartstone‐Rose, A., 2018. Scaling of primate forearm muscle architecture as it relates to locomotion and posture. The Anatomical Record, 301(3), pp.484-495.	Zoology/gross comparative anatomy	10 species of strepsirrhines, 15 species of platyrrhines, and 20 species of catarrhines	acid digestion then measured by digital caliper	An average of 40 representative fascicle bundles were measured per muscle	~40	Mean				1
Leonard, K.C., Boettcher, M.L., Dickinson, E., Malhotra, N., Aujard, F., Herrel, A. and Hartstone‐Rose, A., 2020. The ontogeny of masticatory muscle architecture in Microcebus murinus. The Anatomical Record, 303(5), pp.1364-1373.	Zoology/gross comparative anatomy	Malagasy primate (Microcebus murinus)	acid digestion, photographed (alongside a scale bar) and measured in imageJ	When available, a minimum of 40 muscle fibres per muscle were measured though some smaller muscles had fewer measurable fascicles.	~40	Mean				1
Lichtwark, G.A. and Wilson, A.M., 2006. Interactions between the human gastrocnemius muscle and the Achilles tendon during incline, level and decline locomotion. Journal of Experimental Biology, 209(21), pp.4379-4388.	Human	Human	Measurements of muscle fibre length and pennation angle were made at a mid-belly position as described in previous work (Lichtwark and Wilson, 2005d)	Unspecified, possibly 3 if same as Lichtwark & Wilson 2005d)
Lichtwark, G.A., Bougoulias, K. and Wilson, A.M., 2007. Muscle fascicle and series elastic element length changes along the length of the human gastrocnemius during walking and running. Journal of biomechanics, 40(1), pp.157-164.	Human	Human	Ultrasound	Measurements were made at three positions on the muscle: the midbelly and distally and proximally to this position.	3	Mean	1
Lieber, R.L. and Boakes, J.L., 1988. Sarcomere length and joint kinematics during torque production in frog hindlimb. American Journal of Physiology-Cell Physiology, 254(6), pp.C759-C768.	Muscle physiology/Zoology	Grassfrog (Rana pipiens)	Unclear - dial calipers used for overall muscle length	Bundles consisting of 10-15 muscle fibres were then dissected from the muscle for bundle length measurement.	?	Mean
Lieber, R.L. and Brown, C.G., 1992. Sarcomere length-joint angle relationships of seven frog hindlimb muscles. Cells Tissues Organs, 145(4), pp.289-295.	Zoology/gross comparative anatomy	Frog (Rana pipiens)	Unspecified	Nine single fibres were dissected from the muscle	9	Mean		1
Lieber, R.L., Fazeli, B.M. and Botte, M.J., 1990. Architecture of selected wrist flexor and extensor muscles. The Journal of hand surgery, 15(2), pp.244-250.	Human	Human	Acid digestion and measured with dial calipers	Muscle fibre bundles (consisting of 5 to 50 muscle fibres) were isolated from the proximal, middle and distal muscle regions	3	Mean	1
Loeb, G.E., Pratt, C.A., Chanaud, C.M. and Richmond, F.J.R., 1987. Distribution and innervation of short, interdigitated muscle fibres in parallel‐fibreed muscles of the cat hindlimb. journal of Morphology, 191(1), pp.1-15.	Zoology/gross comparative anatomy	Cat (Felis catus)	Unspecified	Unsure		Mean & median
Lombardi, V. and Piazzesi, G., 1990. The contractile response during steady lengthening of stimulated frog muscle fibres. The Journal of Physiology, 431(1), pp.141-171.	Muscle physiology/clinical	Frog	The fibre length was determined by means of a dial gauge, mounted on the stand of the ACM microscope, by measuring the displacement of the movable stage in the direction of the fibre axis required to bring the two tendon ends of the fibre into the centre of the microscope optic field.	Unspecified		Unspecified
Lowie, A., Gillet, E., Vanhooydonck, B., Irschick, D.J., Losos, J.B. and Herrel, A., 2019. Do the relationships between hindlimb anatomy and sprint speed variation differ between sexes in Anolis lizards?. Journal of Experimental Biology, 222(5).	Zoology/gross comparative anatomy	14 species of Anolis lizards	Acid digestion then drawn using a dissecting microscope with camera lucida attachment. Drawings were scanned and fibre lengths were quantified using ImageJ	Average fibre length of each muscle was determined by drawing at least 10 fibres for every muscle	>10	Mean		1
Maganaris, C.N., Baltzopoulos, V. and Sargeant, A.J., 1998. In vivo measurements of the triceps surae complex architecture in man: implications for muscle function. The Journal of physiology, 512(2), pp.603-614.	Human	Human	Line drawn on ultrasound scan	For each individual muscle, in three of the six subjects, a total of eighteen images from different regions and sections were analysed for pennation angle, fibre length and thickness.	18	Mean			1
Maloiy, G.M.O., Alexander, R.M., Njau, R. and Jayes, A.S., 1979. Allometry of the legs of running birds. Journal of Zoology, 187(2), pp.161-167.	Zoology/gross comparative anatomy	Ostrich (Struthio camelus), secretary bird (Sagittarius serpentarius), Japanese quail (Coturnix coturnix japonica), domestic fowl (gallus gallus), helmeted guinea-fowl (Numida mitrata), yellow-necked spurfowl (Pternistis leucoscepus), kori bustard (Ardeotis kori), ground hornbill (Bucorvus leadbeateri)	As per Alexander 1977	Unspecified		Mean
Marchi, D., Leischner, C.L., Pastor, F. and Hartstone‐Rose, A., 2018. Leg Muscle Architecture in Primates and Its Correlation with Locomotion Patterns. The Anatomical Record, 301(3), pp.515-527.	Zoology/gross comparative anatomy	33 species, 6 of which are strepsirrhines, 13 are platyrrhines, and 14 are catarrhines	Acid digestion then measured to the nearest 0.01 mm with digital calipers	~40 fascicles would be measured, in relatively larger or smaller muscles, more or fewer fascicles were measured, respectively.	~40	Mean				1
Martin, D.C., Medri, M.K., Chow, R.S., Oxorn, V., Leekam, R.N., Agur, A.M. and McKee, N.H., 2001. Comparing human skeletal muscle architectural parameters of cadavers with in vivo ultrasonographic measurements. Journal of anatomy, 199(4), pp.429-434.	Human	Human	1) Fibre bundles were selectively teased apart at regular intervals along the length of the incision to determine their points of attachment along the anterior and posterior aponeuroses. Each end of a fibre bundle was then marked with a colour-coded pin. Fibre bundle lengths were determined by measuring the distance (mm) between the pins using dividers and a scaled ruler. 2) Similar to 1, but usi…	1) A total of 3-14 depending on muscle. 2) One clear fibre bundle was then selected from within each muscle part and marked along its length between aponeurotic attachment sites.	1) 3 to 14 2) 2	Mean	1
Mathewson, M.A., Chapman, M.A., Hentzen, E.R., Fridén, J. and Lieber, R.L., 2012. Anatomical, architectural, and biochemical diversity of the murine forelimb muscles. Journal of anatomy, 221(5), pp.443-451.	Muscle physiology/clinical	Mouse (Mus musculus)	Digital calipers (0.01 mm)	Unspecified		Mean
McClearn, D., 1985. Anatomy of raccoon (Procyon lotor) and coati (Nasua narica and N. nasua) forearm and leg muscles: Relations between fibre length, moment‐arm length, and joint‐angle excursion. Journal of Morphology, 183(1), pp.87-115.	Zoology/gross comparative anatomy	Raccoon (Procyon lotor) and coati (Nasua nasua)	Each fascicle was measured to the nearest 0.5 mm with calipers under a dissecting microscope.	For each muscle, 24 separate fascicles were measured. Twelve fascicles were selected randomly from the proximal half of the muscle, and 12 from the distal half.	24	Mean			1
Meyers, J.J., Nishikawa, K.C. and Herrel, A., 2018. The evolution of bite force in horned lizards: the influence of dietary specialization. Journal of anatomy, 232(2), pp.214-226.	Zoology/gross comparative anatomy	Phrynosoma asio; Phrynosoma braconnieri; Phrynosoma cornutum; Phrynosoma coronatum; Phrynosoma ditmarsi; Phrynosoma hernandesi; Phrynosoma mcallii; Phrynosoma modestum; Phrynosoma orbiculare; Phrynosoma platyrhinos; Phrynosoma solare; Phyrnosoma taurus; Callisaurus draconoides; Sceloporus magister; and Uma notata.	Acid digestion then drawn using a Wild M3Z dissecting scope with camera lucida and then digitized so that the average muscle fibre length could be calculated	A total of 20 haphazardly chosen fibres from each muscle	20	Mean			1
Michilsens, F., Vereecke, E.E., D'août, K. and Aerts, P., 2009. Functional anatomy of the gibbon forelimb: adaptations to a brachiating lifestyle. Journal of Anatomy, 215(3), pp.335-354.	Zoology/gross comparative anatomy	Lar gibbons (Hylobates lar), pileated gibbons (H. pileatus), moloch gibbons (H. moloch) and siamangs (Symphalangus syndactylus)	Lengths were measured with digital calipers to the nearest 0.01 mm	Three separate measurements of muscle fibre length were recorded from different sections of the muscle belly	3	Mean	1
Moore, A., 2011. Functional specialization in the intrinsic forelimb musculature of the American badger (Taxidea taxus) (Doctoral dissertation).
Moore, A.L., Budny, J.E., Russell, A.P. and Butcher, M.T., 2013. Architectural specialization of the intrinsic thoracic limb musculature of the American badger (Taxidea taxus). Journal of Morphology, 274(1), pp.35-48.	Zoology/gross comparative anatomy	American badger (Taxidea taxus)	Digital calipers	Measured at 5–10 sites (depending on muscle size) throughout the muscle belly.	5 to 10	Mean		1
Myatt, J.P., Crompton, R.H. and Thorpe, S.K., 2011. Hindlimb muscle architecture in non‐human great apes and a comparison of methods for analysing inter‐species variation. Journal of anatomy, 219(2), pp.150-166.	Zoology/gross comparative anatomy	Chimpanzee (Pan troglodytes), bonobo (Pan paniscus), gorilla (Gorilla gorilla gorilla) and one orangutan (Pongo abelii)	Measured to the nearest millimetre using a metal rule.	Three measurements of muscle fascicle length were made at different locations throughout the belly	3	Mean	1
Myatt, J.P., Crompton, R.H., Payne‐Davis, R.C., Vereecke, E.E., Isler, K., Savage, R., D’Août, K., Günther, M.M. and Thorpe, S.K., 2012. Functional adaptations in the forelimb muscles of non‐human great apes. Journal of Anatomy, 220(1), pp.13-28.	Zoology/gross comparative anatomy	Chimpanzee (Pan troglodytes), bonobos (Pan paniscus), gorillas (Gorilla gorilla gorilla & Gorilla gorilla graueri), and orangutans (Pongo abelii)	Measured to the nearest millimetre using a metal rule.	Three measurements of muscle fascicle length were made at different locations throughout the belly	3	Mean	1
Narici, M.V., Binzoni, T., Hiltbrand, E., Fasel, J., Terrier, F. and Cerretelli, P., 1996. In vivo human gastrocnemius architecture with changing joint angle at rest and during graded isometric contraction. The Journal of physiology, 496(1), pp.287-297.	Human	Human	1) ultrasound 2) meausred with unspecified tool	1) Unspecified, repeatability checked on 33 measurements of one individual 2) Unspecified		Mean
Narici, M.V., Maganaris, C.N., Reeves, N.D. and Capodaglio, P., 2003. Effect of aging on human muscle architecture. Journal of applied physiology, 95(6), pp.2229-2234.	Human	Human	Measured from ultrasound	Unspecified
Nelson, F.E., Gabaldón, A.M. and Roberts, T.J., 2004. Force–velocity properties of two avian hindlimb muscles. Comparative Biochemistry and Physiology Part A: Molecular & Integrative Physiology, 137(4), pp.711-721.	Zoology/gross comparative anatomy	Turkey (Meleagris sp.)	Piezo-electric crystals	Unspecified
Nyakatura, J.A. and Stark, H., 2015. Aberrant back muscle function correlates with intramuscular architecture of dorsovertebral muscles in two-toed sloths. Mammalian Biology, 80(2), pp.114-121.	Zoology/gross comparative anatomy	Sloth (Choloepus sp.)	Digitized using a Microscribe. The length of each fascicle was calculated by summing the lengths of all sections between the measured points of the tendinous and fleshy parts.	Number in table 1	185 to 430	Mean						1
Nyakatura, J.A., Baumgarten, R., Baum, D., Stark, H. and Youlatos, D., 2019. Muscle internal structure revealed by contrast-enhanced μCT and fibre recognition: The hindlimb extensors of an arboreal and a fossorial squirrel. Mammalian Biology, 99(1), pp.71-80.	Zoology/gross comparative anatomy	Sciurus vulgaris, Spermophilus citellus	µCT scanned, A fibre recognition algorithm in ImageXd was used to derive muscle architectural properties through streamlines.	Unspecified
Ogihara, N., Kunai, T. and Nakatsukasa, M., 2005. Muscle dimensions in the chimpanzee hand. Primates, 46(4), pp.275-280.	Zoology/gross comparative anatomy	Chimpanzee (Pan troglodytes)	Digital caliper	measured at six places	6	Mean		1
Oishi, M., Ogihara, N., Endo, H., Ichihara, N. and Asari, M., 2009. Dimensions of forelimb muscles in orangutans and chimpanzees. Journal of Anatomy, 215(4), pp.373-382.	Zoology/gross comparative anatomy	Orangutans (Pongo abelii) and chimpanzees (Pan troglodytes)	calipers	Muscle fibre length (= fascicle length) was measured at three to six places dissected in varying locations within the muscle belly	3 to 6	Mean	1
Olson, R.A., Glenn, Z.D., Cliffe, R.N. and Butcher, M.T., 2018. Architectural properties of sloth forelimb muscles (Pilosa: Bradypodidae). Journal of Mammalian Evolution, 25(4), pp.573-588.	Zoology/gross comparative anatomy	Three-toed sloths (Bradypus variegatus)	digital calipers	Fascicle length was measured at n = 5–10 random sites (depending on muscle size) within the muscle belly	5 to 10	Mean	1
Olson, R.A., Womble, M.D., Thomas, D.R., Glenn, Z.D. and Butcher, M.T., 2016. Functional morphology of the forelimb of the nine-banded armadillo (Dasypus novemcinctus): comparative perspectives on the myology of Dasypodidae. Journal of Mammalian Evolution, 23(1), pp.49-69.	Zoology/gross comparative anatomy	Nine-banded armadillo (Dasypus novemcinctus)	Digital calipers	Measured from 5 to 10 random fascicles inside the muscle belly	5 to 10	Mean	1
Ounjian, M., Roy, R.R., Eldred, E., Garfinkel, A., Payne, J.R., Armstrong, A., Toga, A.W. and Edgerton, V.R., 1991. Physiological and developmental implications of motor unit anatomy. Journal of neurobiology, 22(5), pp.547-559.	Muscle physiology/clinical	Cat (Felis catus)	serial sections, stained fibre followed through successive sections, length calculated	nine to 27 glycogen- depleted fibres within a fascicle	9 to 27	Mean		1
Pasi, B.M. and Carrier, D.R., 2003. Functional trade‐offs in the limb muscles of dogs selected for running vs. fighting. Journal of evolutionary biology, 16(2), pp.324-332.	Zoology/gross comparative anatomy	Greyhound, bulldog (Canis familiaris)	measuring the distance parallel to the fibres between sites of fasicle attachment on aponeuroses or tendons.	unspecified		Mean
Pate, E., Bhimani, M., Franks-Skiba, K. and Cooke, R., 1995. Reduced effect of pH on skinned rabbit psoas muscle mechanics at high temperatures: implications for fatigue. The Journal of physiology, 486(3), pp.689-694.	Muscle physiology/clinical	New Zealand white rabbits (Oryctolagus cuniculus)	Fibre length was determined by measurement at x 12 magnification using the graticule of a dissecting microscope.	Unspecified
Paxton, H., Anthony, N.B., Corr, S.A. and Hutchinson, J.R., 2010. The effects of selective breeding on the architectural properties of the pelvic limb in broiler chickens: a comparative study across modern and ancestral populations. Journal of Anatomy, 217(2), pp.153-166.	Zoology/gross comparative anatomy	Junglefowl (Gallus sp.)	Digital callipers (± 0.1 mm)	fascicle length was measured from at least five random sites within the muscle belly	5+	Mean	1
Payne, R.C., Crompton, R.H., Isler, K., Savage, R., Vereecke, E.E., Günther, M.M., Thorpe, S.K.S. and D’Août, K., 2006. Morphological analysis of the hindlimb in apes and humans. I. Muscle architecture. Journal of anatomy, 208(6), pp.709-724.	Zoology/gross comparative anatomy	Bonobo (Pan paniscus), Western lowland gorilla (Gorilla gorilla gorilla),Eastern lowland gorilla (Gorilla gorilla graueri), orangutan (Pongo pygmaeus abelii) and gibbon (Hylobates lar)	Unspecified	Three separate measurements of muscle fascicle length (to the nearest millimetre) were recorded from different sections of the muscle belly	3	Mean	1
Pellegrino, M.A., Canepari, M., Rossi, R., D'antona, G., Reggiani, C. and Bottinelli, R., 2003. Orthologous myosin isoforms and scaling of shortening velocity with body size in mouse, rat, rabbit and human muscles. The Journal of physiology, 546(3), pp.677-689.	Zoology/gross comparative anatomy	New Zealand white rabbits (Oryctolagus cuniculus), mice (Mus musculus), rats (Rattus norvegicus domestica)	Measured using a stereomicroscope fitted over the apparatus at 40 x magnification	Unspecified
Perry, J.M., Hartstone‐Rose, A. and Wall, C.E., 2011. The jaw adductors of strepsirrhines in relation to body size, diet, and ingested food size. The Anatomical Record: Advances in Integrative Anatomy and Evolutionary Biology, 294(4), pp.712-728.	Zoology/gross comparative anatomy	24 strepsirrhine species	Acid digestion, dissection microscope with ocular micrometer (reticle)	Thirty to sixty representative fibrebundles were measured per muscle	30 to 60	Mean				1
Perry, J.M., St Clair, E.M. and Hartstone‐Rose, A., 2015. Craniomandibular signals of diet in adapids. American journal of physical anthropology, 158(4), pp.646-662.	Zoology/gross comparative anatomy	20 strepsirrhines	Acid digestion, dissection microscope with ocular micrometer (reticle)	Thirty to sixty representative fibrebundles were measured per muscle	30 to 60	Mean				1
Pollock, C.M. and Shadwick, R.E., 1994. Allometry of muscle, tendon, and elastic energy storage capacity in mammals. American Journal of Physiology-Regulatory, Integrative and Comparative Physiology, 266(3), pp.R1022-R1031.	Zoology/gross comparative anatomy	White tailed jackrabbit (Lepus townsendii), grizzly bear (Ursus arctos horribilis), cat (Felis catus), snow leopard (Unica unica), dog (Canis familaris), lion (Panthera leo), Indian hog deer (Axis porcunus), muntjac (Muntiacus muntjak), pronghorn antelop (Antilocapra americana), South African springbok (Antidorcas marsupialis), Russian saiga (Saiga tartarica), mule deer (Odocoileus hemionus), whi…	Calipers	Meausred in at least 10 locations	10+	Mean		1
Rack, P.M. and Westbury, D.R., 1969. The effects of length and stimulus rate on tension in the isometric cat soleus muscle. The Journal of physiology, 204(2), p.443.	Muscle physiology/clinical	Cat (Felis catus)	Dissecting microscope, measured and photographed	Three bundles of fibres that were marked and measured	3	Mean	1
Reeves, N.D. and Narici, M.V., 2003. Behavior of human muscle fascicles during shortening and lengthening contractions in vivo. Journal of Applied Physiology, 95(3), pp.1090-1096.	Human	Human	Ultrasound	One end of the fascicle generally extended off the acquired ultrasound image. The visible part of the fascicle was measured by using digitizing software and, by assuming a linear continuation, trigonometry was used to estimate the part of the fascicle that was not visible. To estimate the order of error associated with this method of determining fascicle length, additional measurements were taken…	6	Mean		1
Roberts, T.J., Chen, M.S. and Taylor, C.R., 1998. Energetics of bipedal running. II. Limb design and running mechanics. Journal of Experimental Biology, 201(19), pp.2753-2762.	Zoology/gross comparative anatomy	Turkey (Meleagris sp.) and dogs (Canis familiaris)	Anatomical measurements were similar in method to those described by Alexander (1974).	For muscles with a variable fascicle length, a mean value was determined from several measurements.	?	Mean
Roberts, T.J., Marsh, R.L., Weyand, P.G. and Taylor, C.R., 1997. Muscular force in running turkeys: the economy of minimizing work. Science, 275(5303), pp.1113-1115.	Zoology/gross comparative anatomy	Turkey (Meleagris sp.)	Surgically implanted sonomicrometer crystals to measure fibre length	Unspecified
Roh, M.S., Wang, V.M., April, E.W., Pollock, R.G., Bigliani, L.U. and Flatow, E.L., 2000. Anterior and posterior musculotendinous anatomy of the supraspinatus. Journal of shoulder and elbow surgery, 9(5), pp.436-440.	Human	Human	Precision calipers	Multiple representative muscle fibres were excised from each muscle belly		Mean
Rosatelli, A.L., Ravichandiran, K. and Agur, A.M., 2008. Three‐dimensional study of the musculotendinous architecture of lumbar multifidus and its functional implications. Clinical Anatomy: The Official Journal of the American Association of Clinical Anatomists and the British Association of Clinical Anatomists, 21(6), pp.539-546.	Human	Human	Digitized using a Microscribe and sum of the distances between each of the digitized points along the length of the fibre bundle using a computer algorithm	1,400 individual muscle fibre bundles per specimen	1400	Mean									1
Rose, J., 2014. Hindlimb morphology in eastern cottontail rabbits (Sylvilagus floridanus) correlation of muscle achitecture and MHC isform content with ontogeny (Doctoral dissertation).	Zoology/gross comparative anatomy	Eastern cottontail rabbits (Sylvilagus floridanus)	digital capilers	5–10 random fascicles in muscle belly	5 to 10	mean	1
Roy, R.R., Bello, M.A., Powell, P.L. and Simpson, D.R., 1984a. Architectural design and fibre‐type distribution of the major elbow flexors and extensors of the monkey (cynomolgus). American journal of anatomy, 171(3), pp.285-293.	Zoology/gross comparative anatomy	Monkey (Cynomolgus sp.)	Unspecified	Muscle-fibre bundles consisting of 20-30 muscle fibres were separated . Several bundles from each of the proximal, middle, and distal regions were isolated.	?	Mean
Roy, R.R., Bodine-Fowler, S.C., Kim, J., Haque, N., De Leon, D., Rudolph, W. and Edgerton, V.R., 1991. Architectural and fibre type distribution properties of selected rhesus leg muscles: feasibility of multiple independent biopsies. Cells Tissues Organs, 140(4), pp.350-356.	Zoology/gross comparative anatomy	Rhesus (Macaco mulatto)	Acid digestion, measured using unspecified tool	Small fibre bundles (approximately 10-50 fibres) were teased from several portions of each muscle	10 to 50	mean		1
Roy, R.R., Powell, P.L., Kanim, P. and Simpson, D.R., 1984b. Architectural and histochemical analysis of the semitendinousus muscle in mice, rats, guinea pigs, and rabbits. Journal of morphology, 181(2), pp.155-160.	Zoology/gross comparative anatomy	Mice, Rats, Guinea Pigs, and Rabbits	Acid digestion followed by measurment using an unspecified tool	Small fibre bundles (approximately 10-15 fibres) were teased from several regions of each portion of the muscle. In addition, bundles were identified in the superficial, middle, and deep areas of each region of the muscle.	Unspecified	Mean			1
Roy, R.R., Sacks, R.D., Baldwin, K.M., Short, M. and Edgerton, V.R., 1984c. Interrelationships of contraction time, Vmax, and myosin ATPase after spinal transection. Journal of Applied Physiology, 56(6), pp.1594-1601.	Muscle physiology/clinical ?	Cat (Felis catus)	Calipers	Bundles containing 5-10 fibres were dissected from several regions of the muscle	?	Mean		1
Ryan, J.M., Cobb, M.A. and Hermanson, J.W., 1992. Elbow extensor muscles of the horse: postural and dynamic implications. Cells Tissues Organs, 144(1), pp.71-79.	Zoology/gross comparative anatomy	Horse (Equus caballus)	acid digestion then dial calipers to the nearest 0.5 mm	Twenty fibres were measured for each region of each muscle.	40 to 120	Mean				1
Santana, S.E., Dumont, E.R. and Davis, J.L., 2010. Mechanics of bite force production and its relationship to diet in bats. Functional Ecology, 24(4), pp.776-784.	Zoology/gross comparative anatomy	24 phyllostomid and one closely related nonphyllostomid species (Noctilio albiventris)	to the nearest 0.1 mm using the dissecting microscope’s ocular reticle	15–20 individual muscle fibres	15 to 20	Mean			1
Schenk, P., Siebert, T., Hiepe, P., Güllmar, D., Reichenbach, J.R., Wick, C., Blickhan, R. and Böl, M., 2013. Determination of three‐dimensional muscle architectures: validation of the DTI‐based fibre tractography method by manual digitization. Journal of Anatomy, 223(1), pp.61-68.	?	Rabbit (Oryctolagus cuniculus)	1) Diffusion tensor imaging 2) Manual Digitizer, microscribe	131 fascicle bundles were manually detected using Micro-Scribe and 1606 fascicle tracts have been determined with the DTI method.	1) 1606 2) 131	Median						1
Scott, S.H., Engstrom, C.M. and Loeb, G.E., 1993. Morphometry of human thigh muscles. Determination of fascicle architecture by magnetic resonance imaging. Journal of anatomy, 182(Pt 2), p.249.	Human	Human	1) Unspecified 2) MRI - Starting from the MR image that contained point P, sequential cross sections, superior and inferior, were viewed and the position of the fascicle was marked based on its orientation angles, theta and delta.The distance between the 2 locations where the fascicle intersected the edges of the muscle defined fascicle length.	Unspecified		Mean
Selbie, W.S., Thomson, D.B. and Richmond, F.J.R., 1993. Suboccipital muscles in the cat neck: morphometry and histochemistry of the rectus capitis muscle complex. Journal of morphology, 216(1), pp.47-63.	Zoology/gross comparative anatomy	Cat (Felis catus)	Unspecified	fibres from one to three sites in each muscle	1 to 3	?	1
Shahar, R. and Milgram, J., 2001. Morphometric and anatomic study of the hind limb of a dog. American journal of veterinary research, 62(6), pp.928-933.	Zoology/gross comparative anatomy	Dog (Canis familiaris)	Acid digestion then measured with a flexible tape measure. Measurement precision was 0.05 cm	In most cases fibre length was remarkably uniform. If fibre length appeared to be nonuniform several representative bundles were measured	1 to 6	Mean	1
Shahar, R. and Milgram, J., 2005. Morphometric and anatomic study of the forelimb of the dog. Journal of morphology, 263(1), pp.107-117.	Zoology/gross comparative anatomy	Dog (Canis familiaris)	Acid digestion then measured with a flexible tape measure. Measurement precision was 0.05 cm	In most cases fibre length was remarkably uniform. If fibre length appeared to be nonuniform, 4–6 representative bundles were measured	1 to 6	Mean	1
Sharir, A., Milgram, J. and Shahar, R., 2006. Structural and functional anatomy of the neck musculature of the dog (Canis familiaris). Journal of anatomy, 208(3), pp.331-351.	Zoology/gross comparative anatomy	Dog (Canis familiaris)	Acid digestion then measured with a flexible tape measure. Measurement precision was ±0.05 cm	Muscles in which fascicle length appeared to be non-uniform were represented by averaging lengths from 3–8 fascicles dissected at various locations.	1 to 8	Mean	1
Siebert, T., Leichsenring, K., Rode, C., Wick, C., Stutzig, N., Schubert, H., Blickhan, R. and Böl, M., 2015. Three-dimensional muscle architecture and comprehensive dynamic properties of rabbit gastrocnemius, plantaris and soleus: input for simulation studies. PloS one, 10(6), p.e0130985.	Zoology/Muscle physiology	New Zealand white rabbits (Oryctolagus cuniculus)	Manual digitization using a Microscribe. Each fascicle was described by 20 points.	The process was repeated until all fascicles of the individual muscle were recorded.		Mean
Sinclair AG,Alexander RM. 1987. Estimated forces exerted by the jaw muscles of some reptiles. J Zool 213: 107– 115.	Zoology/gross comparative anatomy	Chrysemyspictu (Chelonia), Varunus bengulensis (Lacertilia), Vurunus niloticus, Caiman sclerops (Crocodilia)	Unspecified	Some of the muscles had several parts with appreciably different muscle fibre lengths. In such cases, the parts were weighed separately, and the fibre lengths that will be tabulated are weighted harmonic means	1 to ?	Weighted harmonic mean	1
Sopher, R.S., Amis, A.A., Davies, D.C. and Jeffers, J.R., 2017. The influence of muscle pennation angle and cross-sectional area on contact forces in the ankle joint. The Journal of strain analysis for engineering design, 52(1), pp.12-23.	Human	Human	Acid digestion then estimated by directly measuring bundle lengths using a millimetre scale	Unspecified		Mean
Spector, S.A., Gardiner, P.F., Zernicke, R.F., Roy, R.R. and Edgerton, V.R., 1980. Muscle architecture and force-velocity characteristics of cat soleus and medial gastrocnemius: implications for motor control. journal of Neurophysiology, 44(5), pp.951-960.	Zoology/gross comparative anatomy ?	Cat (Felis catus)	Calipers	Fibre bundles were teased from proximal, middle, and distal aspects of the muscle. From each of these regions, the lengths of between 10 and 20 fibres were determined	30 to 60	Mean				1
Stark, H., Fröber, R. and Schilling, N., 2013. Intramuscular architecture of the autochthonous back muscles in humans. Journal of anatomy, 222(2), pp.214-222.	Human	Human	To reconstruct the fascicles, 3D coordinates of several data points along each fascicle were measured using a Microscribe.	Values in Table 1. Fascicle length was calculated by adding the lengths of the tendinous and fleshy parts of the respective fascicle	9 to 133	Mean		1
Strait, D.S., Weber, G.W., Neubauer, S., Chalk, J., Richmond, B.G., Lucas, P.W., Spencer, M.A., Schrein, C., Dechow, P.C., Ross, C.F. and Grosse, I.R., 2009. The feeding biomechanics and dietary ecology of Australopithecus africanus. Proceedings of the National Academy of Sciences, 106(7), pp.2124-2129.	Zoology/gross comparative anatomy	Chimpanzee (Pan troglodytes)	Unspecified	Fasciculus length and angle of pinnation were determined for a sample of at least 10 fasciculi per muscle	10+	Mean		1
Sullivan, S.P., McGechie, F.R., Middleton, K.M. and Holliday, C.M., 2019. 3D muscle architecture of the pectoral muscles of European Starling (Sturnus vulgaris). Integrative Organismal Biology, 1(1), p.oby010.	Zoology/gross comparative anatomy	European starling (Sturnus vulgaris)	1) Digitized using µCT scanned and 3D fibre tracking software 2) Acid digestion then photographed over grid paper and measured using the curve tool in ImageJ	Values in table 2 for one muscle, other muscles were digitized but n fibres is not reported for these	1) 218 2) 50	Mean				1
Sustaita, D., 2008. Musculoskeletal underpinnings to differences in killing behavior between North American accipiters (Falconiformes: Accipitridae) and falcons (Falconidae). Journal of Morphology, 269(3), pp.283-301.	Zoology/gross comparative anatomy	Falco sparverius, Accipiter cooperii, Accipiter striatus, Falco columbarius, Falco peregrinus, Falco mexicanus	Acid digestion, photographed and measured (presumed in imageJ as this was used for angle) accuracy = 0.001 mm (average error based on pixel size and digitization tolerance was +-0.045 mm)	several fascicles (mean = 21) were selected haphazardly	21	Mean			1
Tallis, J., James, R.S., Little, A.G., Cox, V.M., Duncan, M.J. and Seebacher, F., 2014. Early effects of ageing on the mechanical performance of isolated locomotory (EDL) and respiratory (diaphragm) skeletal muscle using the work-loop technique. American Journal of Physiology-Regulatory, Integrative and Comparative Physiology, 307(6), pp.R670-R684.	Muscle physiology/clinical	Mouse (Mus musculus)	Measured using an eyepiece graticule fitted to a microscope	Unspecified		Mean
Taverne, M., Fabre, A.C., Herbin, M., Herrel, A., Peigné, S., Lacroux, C., Lowie, A., Pagès, F., Theil, J.C. and Böhmer, C., 2018. Convergence in the functional properties of forelimb muscles in carnivorans: adaptations to an arboreal lifestyle?. Biological Journal of the Linnean Society, 125(2), pp.250-263.	Zoology/gross comparative anatomy	17 species of carnivorans	Acid digestion then photographed with a scale bar and measured in ImageJ. For large specimens dissected fresh, fibre length was measured directly on ten haphazardly selected fibre bundles using a graduated ruler (± 1 mm).	Approximately ten haphazardly selected fibres were isolated	~10	Mean		1
Taylor, A.B. and Vinyard, C.J., 2004. Comparative analysis of masseter fibre architecture in tree‐gouging (Callithrix jacchus) and nongouging (Saguinus oedipus) callitrichids. Journal of Morphology, 261(3), pp.276-285.	Zoology/gross comparative anatomy	Callithrix jacchus and Saguinus oedipus	Unspecified	at each of these two sites, a maximum of six adjacent fasciculi was measured	12	Mean			1
Taylor, A.B., Vinyard, C.J. and Payseur, B.A., 2008, January. Variation in masseter muscle fibre architecture in five strains of inbred mice: implications for heritability of fibre architecture. Am J Phys Anthropol Suppl 46: 204–205.	Muscle physiology	Mouse (Mus musculus)	Acid digestion followed by measurement to the nearest 0.1 mm using a reticule.	Forty to 45 fibre bundles from each of three masseter regions – pars superficialis, pars reflexa, and pars profunda	120 to 135	?						1
Thorpe, S.K., Crompton, R.H., GUeNTHER, M.M., Ker, R.F. and McNeill Alexander, R., 1999. Dimensions and moment arms of the hind‐and forelimb muscles of common chimpanzees (Pan troglodytes). American Journal of Physical Anthropology: The Official Publication of the American Association of Physical Anthropologists, 110(2), pp.179-199.	Zoology/gross comparative anatomy	Chimpanzee (Pan troglodytes)	Unspecified	Where fascicle lengths are not uniform, a number of measurements were made	1 to ?	Mean	1
Tickle, P.G., Paxton, H., Rankin, J.W., Hutchinson, J.R. and Codd, J.R., 2014. Anatomical and biomechanical traits of broiler chickens across ontogeny. Part I. Anatomy of the musculoskeletal respiratory apparatus and changes in organ size. PeerJ, 2, p.e432.	Zoology/gross comparative anatomy	Broiler chickens (Gallus gallus domesticus)	Ruler (±1 mm)	mean of five measurements in eachmuscle	5	Mean	1
Van Daele, P.A.A.G., Herrel, A. and Adriaens, D., 2009. Biting performance in teeth-digging African mole-rats (Fukomys, Bathyergidae, Rodentia). Physiological and Biochemical Zoology, 82(1), pp.40-50.	Zoology/gross comparative anatomy	African mole-rats (Fukomys sp.)	Fibre length was determined following the method of Gans et al. (1989).	Ten muscle fibres were selected at random for the calculation of the average fibre length	10	Mean		1
Van der Meij, M.A.A. and Bout, R.G., 2004. Scaling of jaw muscle size and maximal bite force in finches. Journal of Experimental Biology, 207(16), pp.2745-2753.	Zoology/gross comparative anatomy	36 species of granivorous birds: 16 species out of the family Fringillidae and 20 out of the family Estrildidae	Acid digestion then measured under a microscope	Muscle fibres were selected at random from the dissected muscle, number of measured fibres in table 5	10 to 21	Mean		1
van Eijden, T.M. and Raadsheer, M.C., 1992. Heterogeneity of fibre and sarcomere length in the human masseter muscle. The Anatomical Record, 232(1), pp.78-84.	Human	Human	Measured to the nearest millimeter by means of calipers	The masseter muscle is subdivided into a superficial and deep layer. Of each of these two layers, an anteriormost, intermediate, and posteriormost portion was obtained for measurements	6	Mean		1
van Eijden, T.M., Koolstra, J.H. and Brugman, P., 1996. Three‐dimensional structure of the human temporalis muscle. The Anatomical Record: An Official Publication of the American Association of Anatomists, 246(4), pp.565-572.	Human	Human	measured to nearest 1mm with unspecified tool	From each muscle portion, 10 small fibre bundles were isolated by dissection	60	mean					1
Van Eijden, T.M.G.J., Koolstra, J.H. and Brugman, P., 1995. Architecture of the human pterygoid muscles. Journal of Dental Research, 74(8), pp.1489-1495.	Human	Human	to the nearest mm by an unspecified tool	From each muscle head, 20 small fibre bundles were carefully isolated	40	Mean				1
Walmsley, B. and Proske, U., 1981. Comparison of stiffness of soleus and medial gastrocnemius muscles in cats. Journal of Neurophysiology, 46(2), pp.250-259.	Zoology/gross comparative anatomy	Cat (Felis catus)	using a projecting microscope.	Measurements were made on fibre bundles taken from the top, middle, or bottom region of the muscle. Or only two regions in more uniform muscles	2 to 3?	Mean	1
Wareing, K., Tickle, P.G., Stokkan, K.A., Codd, J.R. and Sellers, W.I., 2011. The musculoskeletal anatomy of the reindeer (Rangifer tarandus): fore-and hindlimb. Polar biology, 34(10), p.1571.	Zoology/gross comparative anatomy	Eurasian mountain reindeer (Rangifer tarandus tarandus)	Ruler	Five fibre length samples were taken from each muscle or muscle belly at random points	5	Mean	1
Weijs, W.A. and Hillen, B., 1984. Relationship between the physiological cross-section of the human jaw muscles and their cross-sectional area in computer tomograms. Cells Tissues Organs, 118(3), pp.129-138.	Human	Human	Measured to the nearest mm with an unspecified tool	Fibre length was measured in a sample of 50 (temporal muscle) or 25 (other muscles) fibre bundles.	25-50	Mean			1
Weijs, W.A., Brugman, P. and Klok, E.M., 1987. The growth of the skull and jaw muscles and its functional consequences in the New Zealand rabbit (Oryctolagus cuniculus). Journal of Morphology, 194(2), pp.143-161.	Zoology/gross comparative anatomy	New Zealand rabbits (Oryctolagus cuniculus)	To the nearest 0.1 mm by means of calipers.	10-20 small fibre bundles were isolated	10 to 20	Mean		1
Williams, P.E. and Goldspink, G., 1971. Longitudinal growth of striated muscle fibres. Journal of cell science, 9(3), pp.751-767.	Muscle physiology/clinical	Mouse (Mus musculus)	Micrometer calipers	Individual whole fibres were teased out from random positions within the muscles	?
Woittiez, R.D., Heerkens, Y.F., Huijing, P.A., Rijnsburger, W.H. and Rozendal, R.H., 1986. Functional morphology of the M. gastrocnemius medialis of the rat during growth. Journal of morphology, 187(2), pp.247-258.	Muscle physiology/Zoology	Rat (norvegicus domestica)	Length of the most proximal bundle, and length of the most distal bundle were measured by means of dividers and the operating microscope.	Fibre length approximated as the mean of the proximal and distal bundle lengths	2	Mean	1
Woittiez, R.D., Huijing, P.A., Boom, H.B.K. and Rozendal, R.H., 1984. A three‐dimensional muscle model: a quantified relation between form and function of skeletal muscles. Journal of Morphology, 182(1), pp.95-113.	Muscle physiology	Rat (norvegicus domestica)	Muscle and bundle lengths were measured on slides, or measured in situ with dividers.	Fibre length was approximated by bundle length (length of the most distal bundle for GM and the length of the most proximal bundle for SM)	1	NA	1
Yang, Y., Wang, H. and Zhang, Z., 2015. Muscle architecture of the forelimb of the Golden Pheasant (Chrysolophus pictus)(Aves: Phasianidae) and its implications for functional capacity in flight. Avian Research, 6(1), p.3.	Zoology/gross comparative anatomy	Golden pheasants (Chrysolophus pictus)	Acid digestion then measured with digital calipers	At least five measurements of fascicle length were taken from randomly distributed areas and depths within the muscle belly.	5+	Mean	1
Zuurbier, C.J. and Huijing, P.A., 1992. Influence of muscle geometry on shortening speed of fibre, aponeurosis and muscle. Journal of biomechanics, 25(9), pp.1017-1026.	Muscle physiology	Rat (norvegicus domestica)	Markers inserted to tendon and aponeurosis, recorded on high speed film. Film images of the muscle-tendon complex were projected (magnification four times life size) and ana- lysed with the aid of a motion analyser (Dynamic Frame; accuracy = 0.05 mm). The distances between the appropriate markers were taken as estimates for the lengths of fibre. unspecified tool	Unspecified		Mean
Keating, J.F., Waterworth, P., Shaw-Dunn, J. & Crossan J. 1993. The relative strengths of rotator cuff muscles. A cadaver study. Journal of Bone and Joint Surgery 75-B: 137-140.	Human	Human	Manual dissection	At least 10	>10	Mean		1
Ter Keurs, H.E.D.J., Luff, A.R. and Luff, S.E., 1984. Force—Sarcomere-Length Relation and Filament Length in Rat Extensor Digitorum Muscle. In Contractile Mechanisms in Muscle (pp. 511-525). Springer, Boston, MA.	Muscle physiology	Rat (norvegicus domestica)	Relations between sarcomere length (SL) and force (F) were studied in ten fiber bundles (six to twenty fibers) from rat extensor digitorum muscles. A bundle (60 µm by 200–300 µm) was mounted in a glass covered perfusion chamber containing modified Krebs Henseleit buffer at 25°C, oxygenated with 95% O2, 5% CO2 and pancuronium bromide (8 mg/1). F (Disa 51E 01 transducer) and SL (laser diffraction a…	Between 6-20				1
TOTAL IN EACH BIN							65	47	23	18	6	5	0	1	2	0
PERCENTAGES							38.9222	28.1437	13.7725	10.7784	3.59281	2.99401	0	0.598802	1.1976	0
TOTAL NUMBER OF STUDIES							167
NUMBER/PERCENTAGE OF STUDIES WITH N FIBRES UNSPECIFICED							243		76		31.2757

## Sheet: Table S2
Table S2. Study participant information
Subject no.	Sex	Age	Height (cm)	Body mass (kg)	BMI (kgm-2)
1	M	35	176	68	21.95
2	M	32	182	74.7	22.55
3	F	26	176	72.6	23.44
4	M	23	180	77.4	23.89
5	F	33	165	60.6	22.26
6	M	29	177	68.9	21.99
7	F	32	168	53.7	19.03
8	M	28	186	83.3	24.08
9	F	26	164	53.5	20.01
10	F	29	180	66	20.37

## Sheet: Table S3
Table S3. Fibre architecture and distributions of Subject 01. Mean and median fibre lengths generated from the full sample of >3000 fibres for each muscle, as well as the maximum (Max5) and minimum (Min5) possible mean values from random samples of 5 fibres, are provided together with the calculated physiological cross-sectional area (PCSA) values. Results from a Shapiro–Wilk test for normality w…
	Fibre length (mm)						PCSA (mm2)						Shapiro-Wilk Statistic
	Mean			Median			Mean			Median
Muscle	Full sample	Max5	Min5	Full sample	Max5	Min5	Full sample	Max5	Min5	Full sample	Max5	Min5	W statistic	P value
Gluteus maximus	107.439	154.04	56.68	109.454	162.2	29.78	6861.5	4785.73	13006.2	6735.2	4544.97	24754.7	0.996	<0.001
Semimembranosus	72.2069	115.101	32.5057	75	128.4	23.2931	2632.97	1651.75	5848.79	2534.92	1480.67	8162.04	0.981	<0.001
Semitendinosus	102.768	198.283	37.5359	95.182	218.201	14.7112	2157.44	1118.18	5906.78	2329.39	1016.11	15071.2	0.953	<0.001
Biceps femoris- long head	103.404	133.43	28.25	106.265	151.8	8.67	1783.31	1382.02	6527.51	1735.3	1214.77	21269	0.988	<0.001
Biceps femoris- short head	44.3746	105.709	13.6348	47.0502	107.865	8.54073	1711.5	718.457	5570.1	1614.17	704.097	8892.35	0.968	<0.001
Iliacus	50.5751	47.9139	8.7476	17.3175	44.6949	6.33824	2956.55	3120.76	17093.6	8634.47	3345.52	23591.4	0.89	<0.001
Psaos	32.1492	77.0993	26.4221	54.7206	77.4063	16.8755	6072.71	2532.22	7388.99	3567.81	2522.18	11569	0.901	<0.001
Adductor magnus	220.326	198.51	58.31	220.278	222.03	54.9	2954.57	3279.28	11164	2955.22	2931.9	11857.4	0.99	<0.001
Adductor longus	50.3481	93.46	16.66	48.663	102.9	11.25	3173.11	1709.4	9589.45	3282.99	1552.58	14200.9	0.969	<0.001
Adductor brevis	27.6361	19.4	42.4	27.4082	46.9	18.9	2483.56	3537.93	1618.77	2504.2	1463.45	3631.52	0.956	<0.001
Rectus femoris	94.6116	168.766	26.3466	81.1116	187.098	22.1722	2264.06	1269.25	8130.32	2640.88	1144.89	9661	0.935	<0.001
Vastus lateralis	102.701	142.15	36.39	98.0201	150.86	29.35	4655.61	3363.6	13139.2	4877.94	3169.4	16290.8	0.97	<0.001
Vastus medialis	97.0312	158.304	35.0911	84.3388	177.166	31.5907	3856.08	2363.56	10662.5	4436.4	2111.92	11844	0.916	<0.001
Vastus intermedius	105.014	160.724	31.768	87.4949	171.113	19.7782	5202.13	3398.97	17196.4	6243.74	3192.61	27621.1	0.91	<0.001
Tibialis anterior	54.315	109.4	30.14	53.64	93.78	15.69	2955.67	1467.43	5326.39	2992.87	1711.85	10231.8	0.955	<0.001
Extensor digitorum longus	25.5503	51.4973	14.9915	21.9352	58.8481	7.69556	3417.53	1695.6	5824.57	3980.77	1483.8	11346.7	0.909	<0.001
Extensor hallucis longus	13.6942	19.0259	8.82584	13.7719	20.3785	8.77354	1592.24	1146.04	2470.53	1583.26	1069.98	2485.26	0.989	<0.001
Medial gastrocnemius	40.7473	111.973	28.242	34.0418	145.462	15.4922	5006.37	1821.83	7223.13	5992.52	1402.4	13167.7	0.812	<0.001
Lateral gastrocnemius	62.011	74.0737	21.6258	55.7802	66.5129	19.217	2237.42	1873.07	6415.7	2487.35	2085.99	7219.89	0.955	<0.001
Soleus	102.547	159.35	34.19	89.7916	155.75	32.03	4142.9	2666.09	12425.9	4731.42	2727.71	13263.9	0.883	<0.001
Tibialis posterior	30.6914	70.1327	12.1674	26.0402	81.3181	6.91442	2930.81	1282.58	7392.79	3454.3	1106.16	13009.2	0.903	<0.001
Flexor digitorum longus	20.6719	41.41	8.80775	19.1215	39.8114	6.76278	1377.24	687.516	3232.38	1488.9	715.122	4209.81	0.862	<0.001
Peroneus longus	34.7923	66.3493	15.3776	34.2563	63.0751	13.4742	3295.25	1727.97	7455.62	3346.81	1817.66	8508.83	0.858	<0.001
Peroneus brevis	27.2935	68.2013	7.50535	21.6196	78.034	5.28319	1055.02	422.208	3836.62	1331.9	369.008	5450.33	0.896	<0.001
Flexor hallucis longus	39.1899	95.4182	11.7346	27.3646	101.257	9.28424	3860.89	1585.73	12894.2	5529.33	1494.29	16297.3	0.819	<0.001

## Sheet: Table S4
Table S4. Fibre architecture and distributions of Subject 02. See legend to Table S3 for further details. Muscles for which data are missing is due to insufficient n fibres in the full sample required to generate subsamples.
	Fibre length (mm)						PCSA (mm2)						Shapiro-Wilk Statistic
	Mean			Median			Mean			Median
Muscle	Full sample	Max5	Min5	Full sample	Max5	Min5	Full sample	Max5	Min5	Full sample	Max5	Min5	W statistic	P value
Gluteus maximus	105.175	161.251	38.6397	101.458	189.417	31.5009	8359.35	5452.33	22753.7	8665.63	4641.59	27910.2	0.98	<0.001
Semimembranosus	77.7703	134.615	23.488	74.6897	140.014	10.2997	5238.17	3026.21	17343.9	5454.22	2909.51	39552.1	0.965	<0.001
Semitendinosus	75.9013	171.699	33.801	64.09	186.979	22.1649	2100.69	928.63	4717.17	2487.83	852.743	7193.58	0.913	<0.001
Biceps femoris- long head	129.743			134.54			1908.92			1840.86			0.936	<0.001
Biceps femoris- short head	91.6823			96.0091			1098.63			1049.12			0.937	<0.001
Iliacus	26.7792	83.8273	10.9119	18.149	109.545	5.75418	5591.43	1786.22	13722.1	8250.26	1366.88	26021.8	0.684	<0.001
Psaos	50.8635	80.3133	34.6733	51.5691	85.9381	31.3233	2601.27	1647.42	3815.89	2565.67	1539.59	4223.99	0.996	<0.001
Adductor magnus	102.589	162.585	28.8053	87.411	197.383	19.9712	5798.74	3658.92	20652	6805.61	3013.87	29787.1	0.927	<0.001
Adductor longus	44.105	85.9652	19.1944	43.02	86.0378	16.4722	4695.6	2409.11	10789.6	4814.02	2407.07	12572.7	0.978	<0.001
Adductor brevis	54.7652	86.4377	31.1886	53.8608	98.6339	22.2788	2005.86	1270.87	3522.17	2039.54	1113.73	4930.76	0.996	<0.001
Rectus femoris	113.636	152.42	34.6358	112.463	166.844	28.5909	2122.08	1582.12	6962.32	2144.23	1445.34	8434.34	0.993	<0.001
Vastus lateralis	93.6072	152.381	27.1251	83.6495	146.481	10.2184	7243.52	4449.67	24997	8105.79	4628.9	66355.1	0.953	<0.001
Vastus medialis	105.455	154.187	21.8147	93.1741	169.286	16.2265	4044.21	2766.02	19550.3	4577.28	2519.31	26283.2	0.967	<0.001
Vastus intermedius	88.7683	139.787	22.158	65.6959	164.696	17.0087	6202.77	3938.93	24849.2	8381.19	3343.19	32372.3	0.906	<0.001
Tibialis anterior	48.8878	77.9598	16.198	53.46	82.2047	11.6831	2928.93	1836.7	8839.92	2678.43	1741.86	12256	0.948	<0.001
Extensor digitorum longus	40.5336	111.114	21.3782	41.5872	67.1944	17.695	2383.04	869.315	4518.29	2322.66	1437.51	5458.77	0.795	<0.001
Extensor hallucis longus	18.1639			20.0072			628.146			570.274			0.929	<0.001
Medial gastrocnemius	57.3436	185.188	10.9033	32.3407	192.132	9.18209	4280.07	1325.32	22510.1	7589.04	1277.43	26729.7	0.736	<0.001
Lateral gastrocnemius	80.1506	147.148	25.5037	85.5495	180.655	14.3544	1968.95	1072.47	6187.83	1844.69	873.557	10994.1	0.967	<0.001
Soleus	145.767	187.394	34.3798	137.128	211.188	23.7312	3628.95	2822.84	15386.4	3857.58	2504.79	22290.6	0.961	<0.001
Tibialis posterior	53.043	111.766	23.8038	55.0547	123.936	14.8295	1921.51	911.928	4281.78	1851.3	822.384	6872.95	0.873	<0.001
Flexor digitorum longus	16.5664			14.0273			962.17			1136.33			0.916	0.002
Peroneus longus	51.6212	82.2563	17.6353	54.0993	86.4794	11.4544	2502.91	1570.74	7326.41	2388.26	1494.03	11279.8	0.989	<0.001
Peroneus brevis	29.1329	63.8949	12.4243	27.9783	63.947	7.9867	798.987	364.299	1873.5	831.962	364.002	2914.45	0.932	<0.001
Flexor hallucis longus	41.1201	76.3269	16.4242	36.6835	73.5459	6.97743	1781.95	960.002	4461.34	1997.46	996.302	10501.6	0.899	<0.001

## Sheet: Table S5
Table S5. Fibre architecture and distributions of Subject 03. See legend to Table S3 for further details. Muscles for which data are missing is due to insufficient n fibres in the full sample required to generate subsamples.
	Fibre length (mm)						PCSA (mm2)						Shapiro-Wilk Statistic
	Mean			Median			Mean			Median
Muscle	Full sample	Max5	Min5	Full sample	Max5	Min5	Full sample	Max5	Min5	Full sample	Max5	Min5	W statistic	P value
Gluteus maximus	77.8546	107.98	26.2288	84.3231	120.67	19.1278	5998.24	4324.79	17804.5	5538.12	3870	24414.2	0.971	<0.001
Semimembranosus	105.314	164.956	45.3679	108.724	174.437	17.1157	1503.3	959.766	3489.67	1456.15	907.6	9249.93	0.986	<0.001
Semitendinosus	95.6816	173.489	41.8337	100.339	184.408	17.4019	1274.69	703.008	2915.46	1215.52	661.382	7008.67	0.979	<0.001
Biceps femoris- long head	110.134	160.278	40.4324	112.136	186.148	17.3629	1037.32	712.79	2825.56	1018.8	613.728	6579.81	0.983	<0.001
Biceps femoris- short head	52.3369			48.1269			1091.84			1187.35			0.975	<0.001
Iliacus	23.9768	50.205	11.0897	20.0265	59.4511	7.66018	4439.05	2119.99	9597.6	5314.67	1790.28	13894.5	0.889	<0.001
Psaos	33.7478	57.3557	18.5024	33.7717	61.7915	11.3658	1633.03	960.867	2978.6	1631.88	891.89	4848.88	0.986	<0.001
Adductor magnus	145.223	201.927	34.7354	137.836	213.1	16.5273	2586.89	1860.46	10815.4	2725.55	1762.92	22730.7	0.973	<0.001
Adductor longus	31.3709	88.9911	12.3978	28.08	69.9984	8.09388	2583.77	910.824	6537.85	2886.58	1157.96	10014.4	0.692	<0.001
Adductor brevis	40.3566	89.8183	16.8384	36.7423	96.515	15.3337	2152.93	967.342	5159.93	2364.72	900.224	5666.26	0.945	<0.001
Rectus femoris	65.5978	153.544	14.6314	58.0165	171.63	12.0503	2660.42	1136.6	11927.6	3008.07	1016.83	14482.4	0.825	<0.001
Vastus lateralis	73.6973	115.31	30.638	61.1916	129.187	29.2844	5691.42	3637.53	13690.3	6854.58	3246.78	14323.1	0.878	<0.001
Vastus medialis	57.4948	107.159	14.2577	47.3705	123.725	8.05114	4987.67	2676.07	20112.9	6053.66	2317.77	35618	0.895	<0.001
Vastus intermedius	71.1505	118.017	20.811	66.4424	150.118	17.9368	3997.82	2410.21	13668.1	4281.1	1894.82	15858.3	0.921	<0.001
Tibialis anterior	49.323	119.728	21.5186	43.56	119.55	10.9028	1801.42	742.11	4129.06	2039.75	743.22	8149.45	0.939	<0.001
Extensor digitorum longus	36.2626	104.662	15.4694	28.8121	106.739	8.91845	1447.63	501.569	3393.48	1821.98	491.808	5886.11	0.821	<0.001
Extensor hallucis longus	25.5821	52.0585	10.7404	23.018	56.1874	7.78921	655.009	321.879	1560.14	727.976	298.226	2151.25	0.939	<0.001
Medial gastrocnemius	24.8775	36.7666	14.5373	25.1209	37.5695	12.8426	4994.42	3379.39	8546.87	4946.03	3307.16	9674.75	0.97	<0.001
Lateral gastrocnemius	39.6432	75.2735	14.1373	37.0879	83.6948	12.8689	2519.67	1327	7065.54	2693.27	1193.48	7761.97	0.974	<0.001
Soleus	104.087	157.532	29.6648	86.3202	173.275	30.5531	3260.16	2154.11	11439.2	3931.2	1958.4	11106.6	0.912	<0.001
Tibialis posterior	52.1199			37.8633			1167.84			1607.56			0.772	<0.001
Flexor digitorum longus	23.6487			23.4141			642.392			648.828			0.953	0.028
Peroneus longus	51.5463	125.918	18.3207	47.1507	141.258	10.7284	1381.02	565.341	3885.6	1509.77	503.95	6635.36	0.774	<0.001
Peroneus brevis	26.7636	49.2014	12.0231	25.337	57.6892	9.59781	303.493	165.088	675.577	320.581	140.799	846.293	0.953	<0.001
Flexor hallucis longus	25.5624	37.2348	9.2843	26.7722	36.8009	6.44365	1354.77	930.077	3730.09	1293.55	941.043	5374.47	0.972	<0.001

## Sheet: Table S6
Table S6. Fibre architecture and distributions of Subject 04. See legend to Table S3 for further details. Muscles for which data are missing is due to insufficient n fibres in the full sample required to generate subsamples.
	Fibre length (mm)						PCSA (mm2)						Shapiro-Wilk Statistic
	Mean			Median			Mean			Median
Muscle	Full sample	Max5	Min5	Full sample	Max5	Min5	Full sample	Max5	Min5	Full sample	Max5	Min5	W statistic	P value
Gluteus maximus	149.829	161.91	42.99	155.769	155.7	26.65	6096.85	5641.93	21248.8	5864.35	5866.96	34277.1	0.993	<0.001
Semimembranosus	80.2725	138.524	28.7619	85.469	146.731	14.0566	3294.55	1909.14	9194.86	3094.24	1406.15	17634.4	0.978	<0.001
Semitendinosus	88.2967	176.268	31.9378	86.5775	164.301	5.8485	2278.88	1141.55	6300.3	2324.13	1053.04	9652.75	0.973	<0.001
Biceps femoris- long head	174.124	227.615	42.3399	124.51	241.46	31.44	1331.31	1018.44	5475.04	1861.8	965.477	11565.6	0.893	<0.001
Biceps femoris- short head	67.4816	136.403	31.8485	63.8782	178.461	20.9813	1208.11	597.678	2559.77	1276.26	537.976	3377.09	0.972	<0.001
Iliacus	61.7853	117.997	30.7388	64.4781	140.864	7.10672	2698.82	1413.15	5424.65	2586.1	1136.41	11862.5	0.971	<0.001
Psaos	56.1379	142.719	8.96843	44.4241	164.301	5.8485	4598.75	1808.9	28785.9	5811.35	1571.29	44141.9	0.91	<0.001
Adductor magnus	135.553	211.4	37.59	126.518	241.46	31.44	5332.3	3419.16	19228.8	5713.11	2993.5	22990.2	0.965	<0.001
Adductor longus	75.0219	168.093	22.5736	81.144	178.461	20.9813	3045.75	1359.35	10122.4	2815.95	1280.38	10890.6	0.926	<0.001
Adductor brevis	48.5929	128.938	12.6658	38.3103	140.864	7.10672	1959.2	738.364	7516.59	2485.05	675.851	13396.2	0.897	<0.001
Rectus femoris	80.7216	135.147	29.2981	78.6905	201.539	14.6726	3109.73	1857.4	8567.87	3189.99	1245.52	17108.2	0.941	<0.001
Vastus lateralis	107.081	143.99	39.83	96.7963	149.95	25.61	9043.33	6725.27	24312.6	10004.2	6457.96	37812.2	0.918	<0.001
Vastus medialis	123.251	207.535	45.4331	108.579	226.891	25.1051	4435.31	2634.04	12032.1	5034.67	2409.34	21774.8	0.924	<0.001
Vastus intermedius	116.214	148.251	35.999	113.972	161.745	22.8109	3678.46	2883.55	11875	3750.8	2642.97	18740.5	0.978	<0.001
Tibialis anterior	71.9737	156.17	33.16	70.308	142.27	22.92	1900.31	875.79	4124.61	1945.33	961.356	5967.37	0.895	<0.001
Extensor digitorum longus	50.5446	134.905	20.0439	42.4842	157.401	8.9942	1772.94	664.264	4470.81	2109.31	569.326	9963.36	0.83	<0.001
Extensor hallucis longus	25.1282			23.9892			494.088			517.547			0.819	<0.001
Medial gastrocnemius	81.7773	175.079	15.9296	68.222	183.489	11.2496	2354.08	1099.56	12085.1	2821.82	1049.16	17112.6	0.923	<0.001
Lateral gastrocnemius	67.3554	111.521	26.5269	64.4736	117.718	19.7481	2201.6	1329.7	5590.15	2300	1259.7	7509.05	0.947	<0.001
Soleus	128.04	182.26	28.48	128.616	182.63	21.11	3705.86	2603.42	16660.8	3689.28	2598.15	22477.5	0.968	<0.001
Tibialis posterior	68.1253	96.517	30.3105	72.8789	107.256	13.0318	1727.83	1219.57	3883.44	1615.13	1097.45	9032.44	0.977	<0.001
Flexor digitorum longus	30.4965	73.4425	8.70548	22.8445	104.896	6.03628	930.135	386.232	3258.39	1241.69	270.418	4699.23	0.756	<0.001
Peroneus longus	70.2357	142.743	26.3023	63.5493	151.045	16.5827	1370.33	674.259	3659.22	1514.51	637.2	5803.99	0.945	<0.001
Peroneus brevis	39.6374	83.5034	9.79746	35.9707	82.7876	5.58894	604.177	286.791	2444.31	665.765	289.27	4284.89	0.92	<0.001
Flexor hallucis longus	69.2287	87.8611	22.0991	76.7848	89.2168	8.42484	1253.29	987.509	3926.12	1129.96	972.502	10298.5	0.948	<0.001

## Sheet: Table S7
Table S7. Fibre architecture and distributions of Subject 05. See legend to Table S3 for further details.
	Fibre length (mm)						PCSA (mm2)						Shapiro-Wilk Statistic
	Mean			Median			Mean			Median
Muscle	Full sample	Max5	Min5	Full sample	Max5	Min5	Full sample	Max5	Min5	Full sample	Max5	Min5	W statistic	P value
Gluteus maximus	131.325	153.06	42.63	142.996	180.99	31.49	4807.62	4124.91	14810.2	4415.21	3488.36	20049.5	0.966	<0.001
Semimembranosus	92.898	140.597	46.1172	102.828	152.936	28.8477	1989.84	1314.77	4008.32	1797.69	1208.69	6407.87	0.968	<0.001
Semitendinosus	62.6435	128.57	30.9791	60.2595	128.119	12.5176	2445.78	1191.66	4945.68	2542.54	1195.86	12239.8	0.957	<0.001
Biceps femoris- long head	129.224	186.353	43.3981	127.532	233.362	19.1969	1658.38	1149.98	4938.07	1680.38	918.329	11163.4	0.96	<0.001
Biceps femoris- short head	61.0648	105.667	37.5383	62.7281	117.58	26.4158	1822.94	1053.47	2965.44	1774.6	946.742	4214.06	0.957	<0.001
Iliacus	36.5807	77.3864	14.725	34.2417	76.1231	7.24751	3039.27	1436.67	7550.34	3246.87	1460.51	15340.2	0.912	<0.001
Psaos	37.5828	102.516	11.246	26.3228	126.136	8.83694	3169.74	1162.04	10592.9	4525.65	944.443	13480.7	0.844	<0.001
Adductor magnus	115.3	169.41	44.23	96.7808	196.18	28.14	4009.24	2728.67	10451.4	4776.41	2356.33	16427.3	0.871	<0.001
Adductor longus	71.2162	110.397	17.0617	86.67	113.882	12.1773	2157.15	1391.56	9004.06	1772.52	1348.98	12615.6	0.84	<0.001
Adductor brevis	59.2635	117.293	15.021	54.6495	126.423	12.6615	1664.93	841.22	6568.76	1805.49	780.469	7792.86	0.935	<0.001
Rectus femoris	85.8156	132.598	20.9569	85.3512	147.814	15.5206	2384.95	1543.51	9766.02	2397.92	1384.61	13186.7	0.963	<0.001
Vastus lateralis	102.861	166.9	33.24	82.8925	223.58	32.88	7275.44	4483.88	22513.8	9028.07	3347.17	22760.3	0.818	<0.001
Vastus medialis	105.79	163.227	41.3837	92.8125	172.229	34.6024	3567.76	2312.32	9120.31	4066.61	2191.45	10907.7	0.936	<0.001
Vastus intermedius	118.611	188.261	26.6388	89.9585	225.664	20.5928	3143.24	1980.36	13995.5	4144.4	1652.12	18104.6	0.893	<0.001
Tibialis anterior	74.5336	153.22	44.44	74.07	132.56	30.91	1825.05	887.794	3060.93	1836.48	1026.16	4400.77	0.982	<0.001
Extensor digitorum longus	40.18	93.5691	21.9258	37.2383	94.0833	10.361	1906.85	818.83	3494.39	2057.49	814.355	7394.8	0.847	<0.001
Extensor hallucis longus	42.8377			31.9532			402.821			540.037			0.909	<0.001
Medial gastrocnemius	69.3811	129.635	31.3746	64.4835	132.247	22.4082	2825.4	1512.16	6248.02	3039.99	1482.3	8748.1	0.964	<0.001
Lateral gastrocnemius	45.2998	97.7131	22.871	33.5275	102.685	12.9669	2899.28	1344.1	5742.49	3917.29	1279.03	10128.6	0.844	<0.001
Soleus	152.455	198.28	31.57	148.7	225	23.12	2620.36	2014.76	12654	2686.54	1775.5	17278.9	0.978	<0.001
Tibialis posterior	51.4706	136.536	19.4519	37.3359	185.744	10.5704	2121.5	799.751	5613.58	2924.66	587.879	10330.3	0.689	<0.001
Flexor digitorum longus	42.9372			17.6133			588.631			1434.95			0.737	<0.001
Peroneus longus	41.3756	73.8207	9.75536	46.9522	81.2656	6.66251	2197.93	1231.91	9322.13	1936.88	1119.06	13649.6	0.926	<0.001
Peroneus brevis	49.9191			37.2717			350.265			469.12			0.862	<0.001
Flexor hallucis longus	124.492	164.639	48.1625	130.785	172.194	35.6404	694.057	524.813	1794.03	660.664	501.789	2424.35	0.977	<0.001

## Sheet: Table S8
Table S8. Fibre architecture and distributions of Subject 06. See legend to Table S3 for further details. Muscles for which data are missing is due to insufficient n fibres in the full sample required to generate subsamples.
	Fibre length (mm)						PCSA (mm2)						Shapiro-Wilk Statistic
	Mean			Median			Mean			Median
Muscle	Full sample	Max5	Min5	Full sample	Max5	Min5	Full sample	Max5	Min5	Full sample	Max5	Min5	W statistic	P value
Gluteus maximus	118.403	166.653	44.1182	129.704	182.978	29.6492	4985.46	3542.06	13379.8	4551.1	3226.05	19909.3	0.93	<0.001
Semimembranosus	93.0059	159.165	33.9368	85.5517	160.054	22.2238	1714.51	1001.85	4698.73	1863.9	996.289	7175.18	0.968	<0.001
Semitendinosus	137.553	225.32	45.5447	157.889	229.359	22.7622	906.609	553.465	2738.12	789.837	543.719	5478.69	0.902	<0.001
Biceps femoris- long head	158.022	181.696	50.0289	168.434	193.012	19.3983	1057.91	920.075	3341.54	992.517	866.133	8617.95	0.85	<0.001
Biceps femoris- short head	68.7622	139.923	28.2915	81	140.199	11.5242	1633.58	802.789	3970.39	1386.77	801.208	9747.17	0.93	<0.001
Iliacus	57.0403	125.047	31.5174	57.4868	159.769	25.586	1973.62	900.268	3571.87	1958.29	704.615	4399.9	0.876	<0.001
Psaos	64.8827	126.256	33.4406	67.283	127.642	31.199	1996.85	1026.18	3874.36	1925.62	1015.04	4152.73	0.977	<0.001
Adductor magnus	130.666	167.638	47.7275	135.493	163.075	29.7488	3515.84	2740.44	9625.53	3390.59	2817.12	15442.7	0.965	<0.001
Adductor longus	47.875	112.262	22.3073	39.15	113.198	16.267	3341.63	1425.06	7171.67	4086.35	1413.29	9834.69	0.868	<0.001
Adductor brevis	40.9692	96.897	11.3043	29.3567	108.197	6.60609	2030.98	858.721	7360.69	2834.36	769.04	12595.6	0.855	<0.001
Rectus femoris	119.923	210.372	46.3855	121.054	200.637	23.5428	1887.91	1076.21	4880.93	1870.28	1128.43	9616.69	0.988	<0.001
Vastus lateralis	149.636	250.082	27.9089	122.005	273.172	25.7324	4879.26	2919.49	26160.6	5984.3	2672.72	28373.3	0.918	<0.001
Vastus medialis	138.201	206.276	33.2415	121.741	230.6	19.7035	3229	2163.37	13424.5	3665.57	1935.17	22648.3	0.967	<0.001
Vastus intermedius	99.1213	146.191	24.2862	92.1982	173.096	14.8138	3078.08	2087.02	12562.8	3309.21	1762.63	20595.8	0.964	<0.001
Tibialis anterior	102.701	173.1	44.2853	102.6	189.591	30.8213	1860.32	1103.74	4314.23	1862.15	1007.73	6198.87	0.993	<0.001
Extensor digitorum longus	45.9243	140.958	14.6492	32.255	148.863	7.00883	2060.14	671.195	6458.43	2933.2	635.552	13498.7	0.814	<0.001
Extensor hallucis longus	40.7523	110.219	10.506	29.2435	97.8209	7.82741	928.325	343.239	3600.92	1293.67	386.741	4833.19	0.774	<0.001
Medial gastrocnemius	68.2393	123.28	24.1939	64.4835	149.736	19.9631	3839.46	2125.26	10829.3	4063.09	1749.76	13124.3	0.942	<0.001
Lateral gastrocnemius	69.7925	113.092	28.5821	69.4286	133.771	17.5106	1930.32	1191.26	4713.49	1940.44	1007.1	7693.72	0.976	<0.001
Soleus	147.872	190.866	38.4522	133.803	204.176	30.9155	2805.82	2173.79	10790.1	3100.84	2032.08	13420.5	0.96	<0.001
Tibialis posterior	60.5466	120.766	17.0428	49.2539	140.558	9.12069	2245.61	1125.85	7977.79	2760.47	967.314	14907.2	0.848	<0.001
Flexor digitorum longus	38.7272	96.8402	11.383	29.7422	111.81	6.32291	1151.97	460.684	3919.24	1499.98	399.005	7055.73	0.869	<0.001
Peroneus longus	66.8611	121.732	24.2657	52.114	128.744	23.721	1631.28	895.978	4494.79	2092.9	847.177	4598	0.905	<0.001
Peroneus brevis	40.9845			49.5978			302.234			249.747			0.902	<0.001
Flexor hallucis longus	56.3295	135.648	14.7851	38.0506	163.139	8.31658	2397.62	995.644	9134.64	3549.39	827.863	16239.4	0.815	<0.001

## Sheet: Table S9
Table S9. Fibre architecture and distributions of Subject 07. See legend to Table S3 for further details. Muscles for which data are missing is due to insufficient n fibres in the full sample required to generate subsamples.
	Fibre length (mm)						PCSA (mm2)						Shapiro-Wilk Statistic
	Mean			Median			Mean			Median
Muscle	Full sample	Max5	Min5	Full sample	Max5	Min5	Full sample	Max5	Min5	Full sample	Max5	Min5	W statistic	P value
Gluteus maximus	61.27	157.87	44.17	56.3885	172.76	41.95	6543.42	2539.53	9076.65	7109.89	2320.65	9556.98	0.942	<0.001
Semimembranosus	107.32	194.268	38.7007	98.4828	201.556	19.7048	2087.34	1153.12	5788.35	2274.65	1111.42	11368.5	0.957	<0.001
Semitendinosus	107.086	204.033	34.9252	109.308	213.615	12.9735	990.282	519.744	3036.34	970.149	496.43	8173.99	0.96	<0.001
Biceps femoris- long head	106.832	161.865	30.9227	109.953	171.606	12.7812	1215.54	802.266	4199.47	1181.04	756.73	10160.1	0.978	<0.001
Biceps femoris- short head	43.4529	99.7758	17.9716	40.1329	110.83	8.3691	1165.29	507.491	2817.52	1261.69	456.873	6050.27	0.957	<0.001
Iliacus	43.394			45.0596			1973.17			1900.23			0.974	<0.001
Psaos	41.1446	63.6201	24.8577	42.1061	65.0321	21.8202	3382.75	2187.7	5599.14	3305.5	2140.2	6378.58	0.981	<0.001
Adductor magnus	59.1933	97.42	12.22	48.0822	114.57	6.96	5363.33	3258.81	25979.8	6602.72	2771	45614	0.91	<0.001
Adductor longus	33.5035	61.054	20.6241	34.92	54.4713	16.7628	2956.84	1622.57	4803.33	2836.9	1818.65	5909.77	0.961	<0.001
Adductor brevis	24.5678	51.3554	7.60582	26.8144	46.2673	6.22928	3085.41	1476.02	9966.29	2826.9	1638.34	12168.6	0.932	<0.001
Rectus femoris	93.7201	147.175	38.0553	84.6818	158.418	30.0089	1778.31	1132.42	4379.51	1968.12	1052.05	5553.82	0.915	<0.001
Vastus lateralis	83.7426	134.59	21.64	67.3738	153.7	7.51	4068.99	2531.75	15746.2	5057.57	2216.97	45372.6	0.915	<0.001
Vastus medialis	92.2068	127.996	27.5976	93.1741	128.063	21.9838	1914.44	1379.14	6396.35	1894.56	1378.41	8029.73	0.987	<0.001
Vastus intermedius	56.0053	83.0275	20.1875	50.3917	89.2916	10.7152	5209.92	3514.29	14453.6	5790.29	3267.75	27230.6	0.951	<0.001
Tibialis anterior	41.5685	68.36	18.5	42.66	78.39	14.05	2002.95	1217.96	4500.52	1951.7	1062.12	5925.95	0.987	<0.001
Extensor digitorum longus	35.3288	81.942	19.7211	33.5235	71.1621	16.788	1765.74	761.286	3163.18	1860.82	876.609	3715.83	0.832	<0.001
Extensor hallucis longus	12.847	19.1531	6.98602	12.3345	26.3008	6.43119	786.314	527.425	1446	818.986	384.087	1570.75	0.974	<0.001
Medial gastrocnemius	52.669	109.39	16.0486	34.2198	133.614	12.6411	2666.12	1283.68	8749.79	4103.52	1050.95	11108.3	0.873	<0.001
Lateral gastrocnemius	33.2192	73.4039	12.1037	23.3407	80.0529	8.23291	2201.57	996.329	6042.31	3133.35	913.576	8883.17	0.878	<0.001
Soleus	86.5228	117.28	27.9	82.33	107.56	23.73	3413.27	2518.13	10585.2	3587.1	2745.68	12445.2	0.962	<0.001
Tibialis posterior	37.0615	68.711	11.6621	33.6445	79.7397	7.55975	1946.73	1050.04	6186.61	2144.45	904.806	9543.83	0.951	<0.001
Flexor digitorum longus	21.9392	37.6874	8.33895	18.5625	42.0975	7.82326	728.717	424.212	1917.2	861.275	379.771	2043.57	0.911	<0.001
Peroneus longus	42.4338	72.1485	18.4344	40.4007	82.3139	13.9054	1744.55	1026.05	4015.76	1832.34	899.339	5323.68	0.974	<0.001
Peroneus brevis	28.0936	50.6588	11.3499	23.2826	55.9463	6.85925	442.442	245.363	1095.14	533.866	222.173	1812.12	0.942	<0.001
Flexor hallucis longus	58.834	134.761	9.66019	46.1392	134.88	8.24012	926.982	404.701	5645.65	1182.03	404.345	6618.59	0.882	<0.001

## Sheet: Table S10
Table S10. Fibre architecture and distributions of Subject 08. See legend to Table S3 for further details. Muscles for which data are missing is due to insufficient n fibres in the full sample required to generate subsamples.
	Fibre length (mm)						PCSA (mm2)						Shapiro-Wilk Statistic
	Mean			Median			Mean			Median
Muscle	Full sample	Max5	Min5	Full sample	Max5	Min5	Full sample	Max5	Min5	Full sample	Max5	Min5	W statistic	P value
Gluteus maximus	142.216	151.62	37	153.962	167.92	26.44	6340.17	5946.93	24369.5	5856.45	5369.66	34102.6	0.914	<0.001
Semimembranosus	94.0191	144.581	44.2739	90.6207	157.925	41.6467	1693.49	1101.26	3596.25	1757	1008.2	3823.12	0.985	<0.001
Semitendinosus	67.0955	173.859	15.3338	46.4979	161.689	11.0335	1892.03	730.17	8278.85	2730.16	785.128	11505.6	0.87	<0.001
Biceps femoris- long head	190.728	223.581	82.7053	210.611	229.424	34.4138	1062.51	906.383	2450.26	962.197	883.297	5888.62	0.848	<0.001
Biceps femoris- short head	114.634			118.849			1008.06			972.307			0.915	<0.001
Iliacus	53.0639	102.404	17.2075	55.4841	107.139	11.036	2871.89	1488.17	8856.26	2746.62	1422.39	13808.7	0.968	<0.001
Psaos	55.6565	141.337	15.1871	47.4714	156.446	9.41275	5181.98	2040.58	18990.5	6075.47	1843.52	30640.4	0.861	<0.001
Adductor magnus	137.224	200.59	35.5	124.447	151.62	37	4820.93	3298	18635.1	5315.91	4363.19	17879.6	0.972	<0.001
Adductor longus	67.9598	129.905	25.7772	73.242	131.983	9.09938	3582.77	1874.32	9445.74	3324.38	1844.82	26758.4	0.971	<0.001
Adductor brevis	53.3601	106.051	17.0843	50.3814	110.872	11.1222	1871.78	941.801	5846.23	1982.45	900.849	8980.07	0.968	<0.001
Rectus femoris	76.1242	150.572	18.7308	68.1583	169.261	13.3774	3741.26	1891.46	15204.9	4178.51	1682.61	21289.7	0.92	<0.001
Vastus lateralis	93.4868	129.72	35.97	90.0336	140.47	31.04	8503.35	6128.21	22100.4	8829.49	5659.22	25610.5	0.891	<0.001
Vastus medialis	133.682	214.402	44.4565	110.435	226.471	32.0786	3818.44	2380.84	11482.2	4622.25	2253.96	15912.7	0.908	<0.001
Vastus intermedius	130.793	217.41	37.8562	99.0539	237.217	21.9322	3380.75	2033.84	11680.5	4464.02	1864.03	20161.2	0.896	<0.001
Tibialis anterior	103.314	181.97	42.74	103.905	200.82	24.01	1620.77	920.198	3917.84	1611.55	833.824	6974.11	0.986	<0.001
Extensor digitorum longus	34.8957	89.9393	14.7829	32.9074	114.951	9.16349	3240.3	1257.21	7648.86	3436.09	983.661	12339.5	0.886	<0.001
Extensor hallucis longus	41.2288	95.6182	11.8711	32.196	119.329	6.90481	701.611	302.522	2436.73	898.452	242.411	4189.34	0.86	<0.001
Medial gastrocnemius	77.3422	174.568	14.5535	70.1308	197.775	10.1974	3527.86	1563.02	18748.3	3890.63	1379.62	26757	0.912	<0.001
Lateral gastrocnemius	72.066	120.104	29.254	74.0275	128.455	25.6743	2221.11	1332.73	5471.6	2162.25	1246.09	6234.49	0.936	<0.001
Soleus	181.524	235.15	49.66	176.777	271.42	25.99	3192.19	2464.22	11668.6	3277.92	2134.92	22295.5	0.977	<0.001
Tibialis posterior	51.0932	116.168	14.8049	36.4922	128.6	8.98474	2209.67	971.864	7625.78	3093.79	877.91	12565.7	0.821	<0.001
Flexor digitorum longus	33.9844	91.2329	11.6129	31.398	65.4039	8.69586	843.513	314.21	2468.5	912.997	438.297	3296.55	0.705	<0.001
Peroneus longus	49.3955	94.1391	17.6306	44.6989	116.263	12.1866	2903.19	1523.32	8133.84	3208.23	1233.45	11767.4	0.936	<0.001
Peroneus brevis	56.2261	111.332	16.4393	39.5511	117.548	10.3774	647.55	327.034	2214.77	920.562	309.739	3508.52	0.892	<0.001
Flexor hallucis longus	85.4783	172.803	27.6783	66.4861	158.907	15.7789	1155.27	571.463	3567.79	1485.28	621.436	6258.39	0.874	<0.001

[truncated: 17 more sheets: Table S11, Table S12, Table S13, Table S14, Table S15, Table S16, Table S17, Table S18, Table S19, Table S20, Table S21, Table S22, Table S23, Table S24, Table S25, Table S26, Table S27]
